# Supplementary material for: Comprehensive analysis of differentially expressed microRNAs and mRNAs in MDBK cells expressing bovine papillomavirus E5 oncogene
Source: PeerJ. 2019 Nov 22;7:e8098. doi: 10.7717/peerj.8098 (PMC6876490; doi:10.7717/peerj.8098)
Supplement: Supplemental Information 3 [file peerj-07-8098-s003.xlsx]

## Sheet: Sheet1
id	MDBK-GFP_fpkm	MDBK-GFP-E5_fpkm	log2(FC)	FDR	Symbol	Description
ENSBTAG00000000042	36.97	85.55	1.21041	1.38654e-54	PYCR1	Bos taurus pyrroline-5-carboxylate reductase 1 (PYCR1), mRNA. [Source:RefSeq mRNA;Acc:NM_001014957]
ENSBTAG00000000163	46.76	98.24	1.07104	1.88927e-48	DDIT4	Bos taurus DNA-damage-inducible transcript 4 (DDIT4), mRNA. [Source:RefSeq mRNA;Acc:NM_001075922]
ENSBTAG00000000393	4.9	10.48	1.09679	0.00413493	SSPN	Bos taurus sarcospan (Kras oncogene-associated gene) (SSPN), mRNA. [Source:RefSeq mRNA;Acc:NM_001193005]
ENSBTAG00000000576	1.22	2.59	1.08607	0.00560511	GPR64	G protein-coupled receptor 64 [Source:HGNC Symbol;Acc:HGNC:4516]
ENSBTAG00000000981	1	2.37	1.24489	0.0257072	KLHDC8B	Bos taurus kelch domain containing 8B (KLHDC8B), mRNA. [Source:RefSeq mRNA;Acc:NM_001035370]
ENSBTAG00000001060	1.76	4.13	1.23057	0.00241332	CXCR4	Bos taurus chemokine (C-X-C motif) receptor 4 (CXCR4), mRNA. [Source:RefSeq mRNA;Acc:NM_174301]
ENSBTAG00000001164	2.1	4.6	1.13124	6.5957e-07	ACAD10	acyl-CoA dehydrogenase family, member 10 [Source:HGNC Symbol;Acc:HGNC:21597]
ENSBTAG00000001545	14.3	40.7	1.50901	2.64122e-50	SLC34A2	solute carrier family 34 (type II sodium/phosphate cotransporter), member 2 [Source:HGNC Symbol;Acc:HGNC:11020]
ENSBTAG00000001592	24.85	71.75	1.52973	3.48971e-105	INSIG1	Bos taurus insulin induced gene 1 (INSIG1), mRNA. [Source:RefSeq mRNA;Acc:NM_001077909]
ENSBTAG00000001745	0.19	1.25	2.71786	0.0101726	LUM	Bos taurus lumican (LUM), mRNA. [Source:RefSeq mRNA;Acc:NM_173934]
ENSBTAG00000001801	2.98	6.99	1.22998	3.85923e-11	SYT4	Bos taurus synaptotagmin IV (SYT4), mRNA. [Source:RefSeq mRNA;Acc:NM_001098108]
ENSBTAG00000001835	0.59	1.46	1.30718	0.0162689	GJA1	Bos taurus gap junction protein, alpha 1, 43kDa (GJA1), mRNA. [Source:RefSeq mRNA;Acc:NM_174068]
ENSBTAG00000002192	0.64	1.5	1.22882	0.0222701	C14H8orf46	Bos taurus chromosome 14 open reading frame, human C8orf46 (C14H8orf46), mRNA. [Source:RefSeq mRNA;Acc:NM_001076475]
ENSBTAG00000002416	0.2	1.38	2.7866	0.00644876		Uncharacterized protein [Source:UniProtKB/TrEMBL;Acc:E1BAL7]
ENSBTAG00000002669	3.86	9.54	1.30539	5.96235e-05	RASSF4	Ras association (RalGDS/AF-6) domain family member 4 [Source:HGNC Symbol;Acc:HGNC:20793]
ENSBTAG00000002737	1.51	0.32	-2.2384	0.0156501	WFIKKN1	Bos taurus WAP, follistatin/kazal, immunoglobulin, kunitz and netrin domain containing 1 (WFIKKN1), mRNA. [Source:RefSeq mRNA;Acc:NM_001205796]
ENSBTAG00000002834	1.5	3.43	1.19325	0.000157687	CCDC69	Bos taurus coiled-coil domain containing 69 (CCDC69), mRNA. [Source:RefSeq mRNA;Acc:NM_001206624]
ENSBTAG00000002919	0.001	0.68	9.40939	0.039439	UNC5CL	unc-5 homolog C (C. elegans)-like [Source:HGNC Symbol;Acc:HGNC:21203]
ENSBTAG00000003068	77.55	174.69	1.1716	3.91416e-109	SC4MOL	Bos taurus methylsterol monooxygenase 1 (MSMO1), mRNA. [Source:RefSeq mRNA;Acc:NM_001098863]
ENSBTAG00000003165	0.63	1.35	1.09954	0.00483467	ADAMTS9	ADAM metallopeptidase with thrombospondin type 1 motif, 9 [Source:HGNC Symbol;Acc:HGNC:13202]
ENSBTAG00000003171	0.74	1.56	1.07595	0.0233419	SHANK2	SH3 and multiple ankyrin repeat domains 2 [Source:HGNC Symbol;Acc:HGNC:14295]
ENSBTAG00000003222	28.35	71.15	1.32752	1.21953e-60	ASNS	Bos taurus asparagine synthetase (glutamine-hydrolyzing) (ASNS), mRNA. [Source:RefSeq mRNA;Acc:NM_001075653]
ENSBTAG00000003567	12.24	6.08	-1.00946	0.0334285	FXC1	Bos taurus fracture callus 1 homolog (rat) (FXC1), mRNA. [Source:RefSeq mRNA;Acc:NM_001040530]
ENSBTAG00000003699	1.87	4.09	1.12906	0.00436997	ZFP3	Bos taurus zinc finger protein 3 homolog (mouse) (ZFP3), mRNA. [Source:RefSeq mRNA;Acc:NM_001099089]
ENSBTAG00000003808	0.25	0.94	1.91073	0.0232344	HDAC9	histone deacetylase 9 [Source:HGNC Symbol;Acc:HGNC:14065]
ENSBTAG00000003994	5.93	2.52	-1.23461	0.000393845	IGFBP3	Bos taurus insulin-like growth factor binding protein 3 (IGFBP3), mRNA. [Source:RefSeq mRNA;Acc:NM_174556]
ENSBTAG00000004066	0.68	2.11	1.63364	0.000434083	PARP8	poly (ADP-ribose) polymerase family, member 8 [Source:HGNC Symbol;Acc:HGNC:26124]
ENSBTAG00000004075	44.59	132.54	1.57164	6.2183e-100	IDI1	Bos taurus isopentenyl-diphosphate delta isomerase 1 (IDI1), mRNA. [Source:RefSeq mRNA;Acc:NM_001075659]
ENSBTAG00000004302	8.76	4.33	-1.01656	0.00447927	C13H20orf7	Bos taurus chromosome 20 open reading frame 7 ortholog (C13H20orf7), mRNA. [Source:RefSeq mRNA;Acc:NM_001206395]
ENSBTAG00000004394	5.48	11.5	1.06939	1.73403e-06	PKIB	Bos taurus protein kinase (cAMP-dependent, catalytic) inhibitor beta (PKIB), mRNA. [Source:RefSeq mRNA;Acc:NM_001114518]
ENSBTAG00000004563	7.22	19.91	1.46342	2.31936e-13		Bos taurus uncharacterized LOC618701 (LOC618701), mRNA. [Source:RefSeq mRNA;Acc:NM_001099723]
ENSBTAG00000004789	0.04	0.7	4.12928	0.00245645	LGR6	leucine-rich repeat containing G protein-coupled receptor 6 [Source:HGNC Symbol;Acc:HGNC:19719]
ENSBTAG00000004879	0.95	2.96	1.6396	1.42686e-06	FOXO4	Bos taurus forkhead box O4 (FOXO4), mRNA. [Source:RefSeq mRNA;Acc:NM_001101277]
ENSBTAG00000005146	1.54	3.69	1.26069	0.0222701		Uncharacterized protein [Source:UniProtKB/TrEMBL;Acc:F1MPL6]
ENSBTAG00000005203	2.59	5.79	1.16061	0.0190362	C3orf33	chromosome 3 open reading frame 33 [Source:HGNC Symbol;Acc:HGNC:26434]
ENSBTAG00000005261	0.69	0.28	-1.30117	0.0253925	FCGBP	Fc fragment of IgG binding protein [Source:HGNC Symbol;Acc:HGNC:13572]
ENSBTAG00000005290	0.72	3.33	2.20945	2.29863e-08	CLDN2	Bos taurus claudin 2 (CLDN2), mRNA. [Source:RefSeq mRNA;Acc:NM_205781]
ENSBTAG00000005675	1.52	3.38	1.15295	0.00327873	SLC44A4	Bos taurus solute carrier family 44, member 4 (SLC44A4), mRNA. [Source:RefSeq mRNA;Acc:NM_001083442]
ENSBTAG00000005741	0.99	2.63	1.40956	0.0388785	DLX2	Bos taurus distal-less homeobox 2 (DLX2), mRNA. [Source:RefSeq mRNA;Acc:NM_001192662]
ENSBTAG00000006307	5.86	15.72	1.42363	1.08213e-13	HSD17B11	Bos taurus hydroxysteroid (17-beta) dehydrogenase 11 (HSD17B11), mRNA. [Source:RefSeq mRNA;Acc:NM_001046286]
ENSBTAG00000006326	0.89	7.08	2.99187	3.78355e-29	ALDH1L2	Bos taurus aldehyde dehydrogenase 1 family, member L2 (ALDH1L2), mRNA. [Source:RefSeq mRNA;Acc:NM_001191391]
ENSBTAG00000006570	2.42	5.13	1.08395	0.00649858	SEC22C	Bos taurus SEC22 vesicle trafficking protein homolog C (S. cerevisiae) (SEC22C), mRNA. [Source:RefSeq mRNA;Acc:NM_001046546]
ENSBTAG00000006599	12.11	98.89	3.02963	8.67111e-174	INHBE	Bos taurus inhibin, beta E (INHBE), mRNA. [Source:RefSeq mRNA;Acc:NM_001205842]
ENSBTAG00000006754	0.79	2.16	1.45111	0.024452	DBP	Bos taurus D site of albumin promoter (albumin D-box) binding protein (DBP), mRNA. [Source:RefSeq mRNA;Acc:NM_001037445]
ENSBTAG00000006951	1.86	3.9	1.06817	0.0101726	LMO2	Bos taurus LIM domain only 2 (rhombotin-like 1) (LMO2), mRNA. [Source:RefSeq mRNA;Acc:NM_001076352]
ENSBTAG00000007125	1.1	0.1	-3.45943	0.0201126	AFMID	arylformamidase [Source:HGNC Symbol;Acc:HGNC:20910]
ENSBTAG00000007589	0.95	2.15	1.17834	0.0401895	SMAD9	SMAD family member 9 [Source:HGNC Symbol;Acc:HGNC:6774]
ENSBTAG00000007619	9.56	4.35	-1.136	1.53706e-05	PUSL1	tRNA pseudouridine synthase [Source:UniProtKB/TrEMBL;Acc:A6QP68]
ENSBTAG00000007646	5.67	2.82	-1.00765	0.00741454	PIGA	phosphatidylinositol glycan anchor biosynthesis, class A [Source:HGNC Symbol;Acc:HGNC:8957]
ENSBTAG00000007689	2.56	5.29	1.04712	1.40205e-05	LPIN1	lipin 1 [Source:HGNC Symbol;Acc:HGNC:13345]
ENSBTAG00000007763	10.2	22.04	1.11156	9.02263e-33	SLC1A4	Bos taurus solute carrier family 1 (glutamate/neutral amino acid transporter), member 4 (SLC1A4), mRNA. [Source:RefSeq mRNA;Acc:NM_001081577]
ENSBTAG00000007881	0.32	3.08	3.26679	1.46269e-06	IFIT1	interferon-induced protein with tetratricopeptide repeats 1 [Source:HGNC Symbol;Acc:HGNC:5407]
ENSBTAG00000007906	5.7	2.8	-1.02554	0.000731897	ZACN	Bos taurus zinc activated ligand-gated ion channel (ZACN), mRNA. [Source:RefSeq mRNA;Acc:NM_001191252]
ENSBTAG00000008197	1.04	2.78	1.4185	0.0186132	EPOR	erythropoietin receptor [Source:HGNC Symbol;Acc:HGNC:3416]
ENSBTAG00000008497	0.87	2.49	1.51706	0.00118544	RGS14	regulator of G-protein signaling 14 [Source:HGNC Symbol;Acc:HGNC:9996]
ENSBTAG00000008533	2.68	5.49	1.03457	0.017315	GLCCI1	glucocorticoid induced transcript 1 [Source:HGNC Symbol;Acc:HGNC:18713]
ENSBTAG00000008546	0.36	2.25	2.64386	0.0160746	SYNGR4	synaptogyrin 4 [Source:HGNC Symbol;Acc:HGNC:11502]
ENSBTAG00000008690	6.01	14.33	1.2536	2.49454e-22		Bos taurus solute carrier family 6 (neurotransmitter transporter, glycine), member 9 (SLC6A9), transcript variant 2, mRNA. [Source:RefSeq mRNA;Acc:NM_001242342]
ENSBTAG00000008737	11.71	24.38	1.05796	1.00433e-31	DR1	Bos taurus down-regulator of transcription 1, TBP-binding (negative cofactor 2) (DR1), mRNA. [Source:RefSeq mRNA;Acc:NM_001046519]
ENSBTAG00000008739	2.31	4.83	1.06413	0.00138723	SAMD11	sterile alpha motif domain containing 11 [Source:HGNC Symbol;Acc:HGNC:28706]
ENSBTAG00000009047	4.64	10.48	1.17544	0.000337561	YPEL3	Bos taurus yippee-like 3 (Drosophila) (YPEL3), mRNA. [Source:RefSeq mRNA;Acc:NM_001205409]
ENSBTAG00000009354	2.16	0.79	-1.45111	0.0388785	EVI2A	Bos taurus ecotropic viral integration site 2A (EVI2A), mRNA. [Source:RefSeq mRNA;Acc:NM_001034568]
ENSBTAG00000009469	9.97	3.75	-1.4107	0.00225548	SREK1IP1	SREK1-interacting protein 1 [Source:HGNC Symbol;Acc:HGNC:26716]
ENSBTAG00000009570	1.33	4.68	1.81508	0.00365062	C19orf80	chromosome 19 open reading frame 80 [Source:HGNC Symbol;Acc:HGNC:24933]
ENSBTAG00000009907	1.28	0.36	-1.83007	0.0458964	MAPK4	mitogen-activated protein kinase 4 [Source:HGNC Symbol;Acc:HGNC:6878]
ENSBTAG00000010069	1.73	3.88	1.16528	7.41468e-05	EGR1	Bos taurus early growth response 1 (EGR1), mRNA. [Source:RefSeq mRNA;Acc:NM_001045875]
ENSBTAG00000010085	10.96	5.09	-1.10651	1.52063e-07	SLC7A2	solute carrier family 7 (cationic amino acid transporter, y+ system), member 2 [Source:HGNC Symbol;Acc:HGNC:11060]
ENSBTAG00000010091	1.02	2.37	1.21632	0.000846607	ARL6	Bos taurus ADP-ribosylation factor-like 6 (ARL6), mRNA. [Source:RefSeq mRNA;Acc:NM_001075782]
ENSBTAG00000010096	0.4	1.23	1.62059	0.0408629	SLC5A2	Bos taurus solute carrier family 5 (sodium/glucose cotransporter), member 2 (SLC5A2), mRNA. [Source:RefSeq mRNA;Acc:NM_203360]
ENSBTAG00000010371	1.36	10.54	2.9542	6.78556e-21	CHAC1	Bos taurus ChaC, cation transport regulator homolog 1 (E. coli) (CHAC1), mRNA. [Source:RefSeq mRNA;Acc:NM_001098882]
ENSBTAG00000010501	0.92	3.05	1.7291	0.00489473	SELV	Bos taurus selenoprotein V (SELV), mRNA. [Source:RefSeq mRNA;Acc:NM_001163244]
ENSBTAG00000010543	1.84	0.89	-1.04783	0.0233419	FGFR4	fibroblast growth factor receptor 4 [Source:HGNC Symbol;Acc:HGNC:3691]
ENSBTAG00000010587	11.45	28.41	1.31105	5.96982e-21	SH3BGRL	Bos taurus SH3 domain binding glutamic acid-rich protein like (SH3BGRL), mRNA. [Source:RefSeq mRNA;Acc:NM_001035440]
ENSBTAG00000010742	0.42	1.81	2.10753	0.000473614	PKD2L1	polycystic kidney disease 2-like 1 [Source:HGNC Symbol;Acc:HGNC:9011]
ENSBTAG00000010932	7.92	19.04	1.26546	1.09982e-09	DNAJC12	Bos taurus DnaJ (Hsp40) homolog, subfamily C, member 12 (DNAJC12), mRNA. [Source:RefSeq mRNA;Acc:NM_174096]
ENSBTAG00000011533	0.001	0.81	9.66178	0.00719188	MGC157263	Bos taurus solute carrier family 22, member 31 (SLC22A31), mRNA. [Source:RefSeq mRNA;Acc:NM_001101901]
ENSBTAG00000011601	0.67	0.001	-9.38802	0.039439	ST3GAL5	ST3 beta-galactoside alpha-2,3-sialyltransferase 5 [Source:HGNC Symbol;Acc:HGNC:10872]
ENSBTAG00000011624	0.001	3.37	11.7185	0.00019137	FGF21	fibroblast growth factor 21 [Source:HGNC Symbol;Acc:HGNC:3678]
ENSBTAG00000011659	1.97	4.09	1.05391	0.0098496	PIGZ	phosphatidylinositol glycan anchor biosynthesis, class Z [Source:HGNC Symbol;Acc:HGNC:30596]
ENSBTAG00000011839	111.53	279.8	1.32696	3.11758e-225	HMGCS1	3-hydroxy-3-methylglutaryl-CoA synthase 1 (soluble) [Source:HGNC Symbol;Acc:HGNC:5007]
ENSBTAG00000011924	0.6	2.22	1.88753	0.0232344	CCDC42B	coiled-coil domain containing 42B [Source:HGNC Symbol;Acc:HGNC:37100]
ENSBTAG00000011928	0.28	0.98	1.80735	0.0344591	ZBTB20	zinc finger and BTB domain containing 20 [Source:HGNC Symbol;Acc:HGNC:13503]
ENSBTAG00000011934	33.71	83.8	1.31377	2.09258e-78	PCK2	Bos taurus phosphoenolpyruvate carboxykinase 2 (mitochondrial) (PCK2), mRNA. [Source:RefSeq mRNA;Acc:NM_001205594]
ENSBTAG00000011973	3.75	0.83	-2.17571	0.0383734	DCAF16	Bos taurus DDB1 and CUL4 associated factor 16 (DCAF16), mRNA. [Source:RefSeq mRNA;Acc:NM_001078147]
ENSBTAG00000011982	15.53	5.5	-1.49755	3.05468e-07	BATF3	basic leucine zipper transcription factor, ATF-like 3 [Source:HGNC Symbol;Acc:HGNC:28915]
ENSBTAG00000012052	0.2	1.08	2.43296	0.00644876	PADI4	peptidyl arginine deiminase, type IV [Source:HGNC Symbol;Acc:HGNC:18368]
ENSBTAG00000012066	0.43	1.08	1.32862	0.0400884	PECAM1	platelet/endothelial cell adhesion molecule 1 [Source:HGNC Symbol;Acc:HGNC:8823]
ENSBTAG00000012128	2.49	5.81	1.22239	4.90592e-08	AASS	Bos taurus aminoadipate-semialdehyde synthase (AASS), mRNA. [Source:RefSeq mRNA;Acc:NM_001109797]
ENSBTAG00000012180	2.65	8.14	1.61904	0.00561544	BMF	Bos taurus Bcl2 modifying factor (BMF), mRNA. [Source:RefSeq mRNA;Acc:NM_001077485]
ENSBTAG00000012273	2.47	0.94	-1.39378	0.013552	FAM131A	family with sequence similarity 131, member A [Source:HGNC Symbol;Acc:HGNC:28308]
ENSBTAG00000012757	1.73	3.67	1.08501	0.00173398	GCNT1	glucosaminyl (N-acetyl) transferase 1, core 2 [Source:HGNC Symbol;Acc:HGNC:4203]
ENSBTAG00000012980	1.19	2.96	1.31464	0.0141348	RRAGB	Ras-related GTP binding B [Source:HGNC Symbol;Acc:HGNC:19901]
ENSBTAG00000013081	60.64	158.46	1.38578	7.26294e-96	PSPH	Bos taurus phosphoserine phosphatase (PSPH), mRNA. [Source:RefSeq mRNA;Acc:NM_001046355]
ENSBTAG00000013303	19.62	49.46	1.33394	4.48265e-63	ACSS2	Bos taurus acyl-CoA synthetase short-chain family member 2 (ACSS2), mRNA. [Source:RefSeq mRNA;Acc:NM_001105339]
ENSBTAG00000013320	3.26	9.41	1.52932	4.46413e-07	TSPAN1	Bos taurus tetraspanin 1 (TSPAN1), mRNA. [Source:RefSeq mRNA;Acc:NM_001034270]
ENSBTAG00000013928	21.61	10.24	-1.07748	0.000301544	WFDC2	Bos taurus WAP four-disulfide core domain 2 (WFDC2), mRNA. [Source:RefSeq mRNA;Acc:NM_001076490]
ENSBTAG00000013960	66.23	244.6	1.88487	0	PSAT1	Bos taurus phosphoserine aminotransferase 1 (PSAT1), mRNA. [Source:RefSeq mRNA;Acc:NM_001102150]
ENSBTAG00000014007	3.04	6.53	1.10301	7.289e-10	ELMOD2	Bos taurus ELMO/CED-12 domain containing 2 (ELMOD2), mRNA. [Source:RefSeq mRNA;Acc:NM_001075705]
ENSBTAG00000014132	1.29	3.02	1.22718	0.000182799	SNED1	sushi, nidogen and EGF-like domains 1 [Source:HGNC Symbol;Acc:HGNC:24696]
ENSBTAG00000014187	0.91	3.21	1.81863	0.0146921	MGC148938	Bos taurus protein phosphatase, Mg2+/Mn2+ dependent, 1N (putative) (PPM1N), mRNA. [Source:RefSeq mRNA;Acc:NM_001102128]
ENSBTAG00000014294	2.24	4.92	1.13516	0.000116196	ST7L	Bos taurus suppression of tumorigenicity 7 like (ST7L), mRNA. [Source:RefSeq mRNA;Acc:NM_001083481]
ENSBTAG00000014439	0.51	1.64	1.68513	0.0458964	KMO	Bos taurus kynurenine 3-monooxygenase (kynurenine 3-hydroxylase) (KMO), mRNA. [Source:RefSeq mRNA;Acc:NM_001243298]
ENSBTAG00000014522	13.37	35.86	1.42338	4.81803e-21	SMIM14	Bos taurus small integral membrane protein 14 (SMIM14), mRNA. [Source:RefSeq mRNA;Acc:NM_001046543]
ENSBTAG00000014821	0.22	1.17	2.41093	0.00644876	SLC7A7	Bos taurus solute carrier family 7 (amino acid transporter light chain, y+L system), member 7 (SLC7A7), mRNA. [Source:RefSeq mRNA;Acc:NM_001075151]
ENSBTAG00000014835	26.48	65.73	1.31165	3.04615e-60	SPARC	Bos taurus secreted protein, acidic, cysteine-rich (osteonectin) (SPARC), mRNA. [Source:RefSeq mRNA;Acc:NM_174464]
ENSBTAG00000015058	0.39	0.001	-8.60733	0.039439	CDH4	cadherin 4, type 1, R-cadherin (retinal) [Source:HGNC Symbol;Acc:HGNC:1763]
ENSBTAG00000015059	0.07	1.75	4.64386	0.000143099	MMP13	Bos taurus matrix metallopeptidase 13 (collagenase 3) (MMP13), mRNA. [Source:RefSeq mRNA;Acc:NM_174389]
ENSBTAG00000015208	3.33	1.65	-1.01306	9.61748e-05	LRRC16B	Bos taurus leucine rich repeat containing 16B (LRRC16B), mRNA. [Source:RefSeq mRNA;Acc:NM_001192464]
ENSBTAG00000015309	2.01	5.2	1.37132	0.00106316		Bos taurus chromosome 15 open reading frame, human C11orf70 (C15H11orf70), mRNA. [Source:RefSeq mRNA;Acc:NM_001046598]
ENSBTAG00000015818	2.01	0.52	-1.95061	0.00394542	MMP1	Bos taurus matrix metallopeptidase 1 (interstitial collagenase) (MMP1), mRNA. [Source:RefSeq mRNA;Acc:NM_174112]
ENSBTAG00000015924	10.06	27.71	1.46178	6.85454e-37	CALB1	Bos taurus calbindin 1, 28kDa (CALB1), mRNA. [Source:RefSeq mRNA;Acc:NM_001076195]
ENSBTAG00000015935	0.49	2.2	2.16665	0.0105108	IYD	Bos taurus iodotyrosine deiodinase (IYD), mRNA. [Source:RefSeq mRNA;Acc:NM_001102165]
ENSBTAG00000016124	0.08	0.45	2.49185	0.0383734	PACSIN1	Bos taurus protein kinase C and casein kinase substrate in neurons 1 (PACSIN1), mRNA. [Source:RefSeq mRNA;Acc:NM_001101101]
ENSBTAG00000016147	7.27	16.67	1.19723	4.22346e-07	CETN4	Bos taurus centrin 4 (CETN4), mRNA. [Source:RefSeq mRNA;Acc:NM_001038039]
ENSBTAG00000016259	0.37	1.3	1.81291	0.0216186	KIAA1958	KIAA1958 [Source:HGNC Symbol;Acc:HGNC:23427]
ENSBTAG00000016944	0.23	1.43	2.63631	0.0160746	ADORA2A	adenosine A2a receptor [Source:HGNC Symbol;Acc:HGNC:263]
ENSBTAG00000017007	2.12	8.96	2.07943	8.5138e-16	TRIB3	Bos taurus tribbles homolog 3 (Drosophila) (TRIB3), mRNA. [Source:RefSeq mRNA;Acc:NM_001076103]
ENSBTAG00000017280	1.05	3.03	1.52893	7.8684e-09	C3	Bos taurus complement component 3 (C3), mRNA. [Source:RefSeq mRNA;Acc:NM_001040469]
ENSBTAG00000017366	1.78	3.86	1.11672	0.00313422	GRB7	Bos taurus growth factor receptor-bound protein 7 (GRB7), mRNA. [Source:RefSeq mRNA;Acc:NM_001046014]
ENSBTAG00000017375	0.68	2.56	1.91254	3.07782e-05	C6H4orf32	Bos taurus chromosome 6 open reading frame, human C4orf32 (C6H4orf32), mRNA. [Source:RefSeq mRNA;Acc:NM_001076961]
ENSBTAG00000017824	2.33	5.29	1.18294	0.000117417	IRF8	Bos taurus interferon regulatory factor 8 (IRF8), mRNA. [Source:RefSeq mRNA;Acc:NM_001083769]
ENSBTAG00000017867	1.62	4.49	1.47072	2.17812e-05	YPEL1	Bos taurus yippee-like 1 (Drosophila) (YPEL1), mRNA. [Source:RefSeq mRNA;Acc:NM_001100386]
ENSBTAG00000018082	5.4	12.77	1.24173	1.03845e-06	QPRT	Bos taurus quinolinate phosphoribosyltransferase (QPRT), mRNA. [Source:RefSeq mRNA;Acc:NM_001035446]
ENSBTAG00000018119	0.34	0.001	-8.40939	0.0223802	AOAH	Bos taurus acyloxyacyl hydrolase (neutrophil) (AOAH), mRNA. [Source:RefSeq mRNA;Acc:NM_001078096]
ENSBTAG00000018426	7.68	16.94	1.14126	6.37202e-05	MRRF	Bos taurus mitochondrial ribosome recycling factor (MRRF), mRNA. [Source:RefSeq mRNA;Acc:NM_001076307]
ENSBTAG00000018453	0.14	1.78	3.66838	0.0201126	ANKRD37	Bos taurus ankyrin repeat domain 37 (ANKRD37), mRNA. [Source:RefSeq mRNA;Acc:NM_001075392]
ENSBTAG00000018474	2.21	0.66	-1.74351	0.000434083	IL6R	Bos taurus interleukin 6 receptor (IL6R), mRNA. [Source:RefSeq mRNA;Acc:NM_001110785]
ENSBTAG00000018517	11.5	23.13	1.00813	1.42614e-20	VLDLR	Bos taurus very low density lipoprotein receptor (VLDLR), mRNA. [Source:RefSeq mRNA;Acc:NM_174489]
ENSBTAG00000018726	0.61	2.87	2.23417	0.00679032	RIMS3	regulating synaptic membrane exocytosis 3 [Source:HGNC Symbol;Acc:HGNC:21292]
ENSBTAG00000018862	8.1	3.28	-1.30423	0.00279843	EIF4E3	eukaryotic translation initiation factor 4E type 3 [Source:RefSeq peptide;Acc:NP_001095776]
ENSBTAG00000018984	0.14	0.6	2.09954	0.024821	PIK3CD	phosphatidylinositol-4,5-bisphosphate 3-kinase, catalytic subunit delta [Source:HGNC Symbol;Acc:HGNC:8977]
ENSBTAG00000019053	2.02	4.23	1.0663	0.0101726	MAP9	microtubule-associated protein 9 [Source:RefSeq peptide;Acc:NP_001193080]
ENSBTAG00000019110	14.31	32.44	1.18075	1.72957e-21	PNRC1	Bos taurus proline-rich nuclear receptor coactivator 1 (PNRC1), mRNA. [Source:RefSeq mRNA;Acc:NM_001034308]
ENSBTAG00000019246	22.18	49.45	1.15671	1.52054e-27	SC5DL	Bos taurus sterol-C5-desaturase (ERG3 delta-5-desaturase homolog, S. cerevisiae)-like (SC5DL), mRNA. [Source:RefSeq mRNA;Acc:NM_001035356]
ENSBTAG00000019305	4.83	2.24	-1.10852	0.0243438	EXOG	endo/exonuclease (5'-3'), endonuclease G-like [Source:HGNC Symbol;Acc:HGNC:3347]
ENSBTAG00000020041	3.77	1.77	-1.09082	0.000612882	FAM13B	family with sequence similarity 13, member B [Source:HGNC Symbol;Acc:HGNC:1335]
ENSBTAG00000020056	0.7	0.27	-1.3744	0.00170083	COL12A1	collagen, type XII, alpha 1 [Source:HGNC Symbol;Acc:HGNC:2188]
ENSBTAG00000020060	6.02	15.39	1.35416	1.09473e-20	TXNIP	Bos taurus thioredoxin interacting protein (TXNIP), mRNA. [Source:RefSeq mRNA;Acc:NM_001101875]
ENSBTAG00000020194	4.63	9.27	1.00156	1.15348e-06	FGF13	Bos taurus fibroblast growth factor 13 (FGF13), mRNA. [Source:RefSeq mRNA;Acc:NM_001098892]
ENSBTAG00000020260	0.49	1.82	1.89308	0.0232344	SYN2	synapsin II [Source:HGNC Symbol;Acc:HGNC:11495]
ENSBTAG00000020338	0.79	2.04	1.36864	0.0337347	CCT6B	chaperonin containing TCP1, subunit 6B (zeta 2) [Source:HGNC Symbol;Acc:HGNC:1621]
ENSBTAG00000020590	1.02	2.39	1.22844	0.0298225	FZD2	frizzled class receptor 2 [Source:HGNC Symbol;Acc:HGNC:4040]
ENSBTAG00000020869	4.05	1.65	-1.29546	0.0123709	DDC	aromatic-L-amino-acid decarboxylase [Source:RefSeq peptide;Acc:NP_776332]
ENSBTAG00000021013	2.24	4.74	1.08139	0.0014373	TUBB4A	Bos taurus tubulin, beta 4A class IVa (TUBB4A), mRNA. [Source:RefSeq mRNA;Acc:NM_001034697]
ENSBTAG00000021035	2.13	4.77	1.16314	0.00240997	CTSK	Bos taurus cathepsin K (CTSK), mRNA. [Source:RefSeq mRNA;Acc:NM_001034435]
ENSBTAG00000021240	0.23	1.08	2.23133	0.0160746	DCSTAMP	dendrocyte expressed seven transmembrane protein [Source:HGNC Symbol;Acc:HGNC:18549]
ENSBTAG00000021466	2.56	7.01	1.45327	7.89947e-17	COL3A1	collagen alpha-1(III) chain precursor [Source:RefSeq peptide;Acc:NP_001070299]
ENSBTAG00000021654	0.4	1.54	1.94486	0.00987697	GAS2	Bos taurus growth arrest-specific 2 (GAS2), mRNA. [Source:RefSeq mRNA;Acc:NM_001105001]
ENSBTAG00000021768	1.1	3.18	1.53152	7.26813e-05	CCNG2	cyclin G2 [Source:HGNC Symbol;Acc:HGNC:1593]
ENSBTAG00000021838	7.59	17.46	1.20188	3.69917e-24	ESRP1	epithelial splicing regulatory protein 1 [Source:HGNC Symbol;Acc:HGNC:25966]
ENSBTAG00000022083	1.13	5.13	2.18264	0.00117366	REP15	RAB15 effector protein [Source:HGNC Symbol;Acc:HGNC:33748]
ENSBTAG00000022278	740.04	322.25	-1.19942	5.92027e-132	RPL23A	60S ribosomal protein L23a [Source:UniProtKB/Swiss-Prot;Acc:Q24JY1]
ENSBTAG00000023026	3.08	1.01	-1.60858	0.000447372	SERPINB2	Bos taurus serpin peptidase inhibitor, clade B (ovalbumin), member 2 (SERPINB2), mRNA. [Source:RefSeq mRNA;Acc:NM_001192079]
ENSBTAG00000023731	0.71	1.9	1.42011	0.0388785	MC1R	Bos taurus melanocortin 1 receptor (alpha melanocyte stimulating hormone receptor) (MC1R), mRNA. [Source:RefSeq mRNA;Acc:NM_174108]
ENSBTAG00000023823	23.31	7.11	-1.71303	4.33192e-05	CYCS	Cytochrome c [Source:UniProtKB/Swiss-Prot;Acc:P62894]
ENSBTAG00000024493	0.89	4.19	2.23507	0.00180333	DHRS3	Bos taurus dehydrogenase/reductase (SDR family) member 3 (DHRS3), mRNA. [Source:RefSeq mRNA;Acc:NM_174180]
ENSBTAG00000026624	2.09	6.93	1.72935	2.24122e-06	LYRM5	Bos taurus LYR motif containing 5 (LYRM5), mRNA. [Source:RefSeq mRNA;Acc:NM_001114860]
ENSBTAG00000027610	10.42	4.64	-1.16716	0.0396013	RPL36A	60S ribosomal protein L36a [Source:UniProtKB/Swiss-Prot;Acc:Q3SZ59]
ENSBTAG00000030474	0.44	1.6	1.8625	0.000670381	PCDHB11	Bos taurus protocadherin beta 11 (PCDHB11), mRNA. [Source:RefSeq mRNA;Acc:NM_001103248]
ENSBTAG00000030669	1.48	3.12	1.07595	0.0233419	FGGY	FGGY carbohydrate kinase domain containing [Source:HGNC Symbol;Acc:HGNC:25610]
ENSBTAG00000031774	0.28	1.34	2.25873	0.0160746	HIST1H1E	HIST1H1E protein [Source:UniProtKB/TrEMBL;Acc:A5PK20]
ENSBTAG00000031814	1.54	3.18	1.0461	0.043161	SDS	serine dehydratase [Source:HGNC Symbol;Acc:HGNC:10691]
ENSBTAG00000032446	16.39	3.35	-2.29058	9.30687e-08		Uncharacterized protein [Source:UniProtKB/TrEMBL;Acc:E1BEF1]
ENSBTAG00000033545	6.42	15.75	1.29471	1.56214e-05	EBD	Bos taurus defensin, beta 1 (DEFB1), mRNA. [Source:RefSeq mRNA;Acc:NM_175703]
ENSBTAG00000033702	0.86	0.2	-2.10434	0.0146921	STARD8	StAR-related lipid transfer (START) domain containing 8 [Source:HGNC Symbol;Acc:HGNC:19161]
ENSBTAG00000034075	0.38	2.52	2.72935	8.62126e-05	SLC7A11	Uncharacterized protein [Source:UniProtKB/TrEMBL;Acc:F1N5E3]
ENSBTAG00000034712	0.08	1.15	3.84549	0.00719582	RAB33A	Bos taurus RAB33A, member RAS oncogene family (RAB33A), mRNA. [Source:RefSeq mRNA;Acc:NM_001192993]
ENSBTAG00000037791	0.55	2.72	2.3061	0.000710805		Bos taurus keratin-like (LOC615589), mRNA. [Source:RefSeq mRNA;Acc:NM_001098467]
ENSBTAG00000037799	0.57	1.62	1.50696	0.00216353		Bos taurus apolipoprotein L, 3-like (LOC515697), mRNA. [Source:RefSeq mRNA;Acc:NM_001102030]
ENSBTAG00000038831	5.51	12.12	1.13727	6.38823e-06	PHYHD1	phytanoyl-CoA dioxygenase domain containing 1 [Source:HGNC Symbol;Acc:HGNC:23396]
ENSBTAG00000039529	0.97	2.39	1.30095	0.00895364	BTBD19	Bos taurus BTB (POZ) domain containing 19 (BTBD19), mRNA. [Source:RefSeq mRNA;Acc:NM_001101241]
ENSBTAG00000043957	0.25	3.25	3.70044	0.0201126	TDRP	testis development related protein [Source:HGNC Symbol;Acc:HGNC:26951]
ENSBTAG00000043971	0.36	0.74	1.03953	0.0369879	NOTCH3	notch 3 [Source:HGNC Symbol;Acc:HGNC:7883]
ENSBTAG00000044033	0.37	1.38	1.89907	0.0369475	EDIL3	EGF-like repeats and discoidin I-like domains 3 [Source:HGNC Symbol;Acc:HGNC:3173]
ENSBTAG00000044092	2	4.08	1.02857	0.0201139	IQCK	IQ motif containing K [Source:HGNC Symbol;Acc:HGNC:28556]
ENSBTAG00000045728	44.07	109.78	1.31675	7.52857e-48	SCD	Bos taurus stearoyl-CoA desaturase (delta-9-desaturase) (SCD), mRNA. [Source:RefSeq mRNA;Acc:NM_173959]
ENSBTAG00000045948	1.31	3.45	1.39703	0.0337347	CSF2RA	colony stimulating factor 2 receptor, alpha, low-affinity (granulocyte-macrophage) [Source:HGNC Symbol;Acc:HGNC:2435]
ENSBTAG00000046218	2.38	4.78	1.00605	6.06291e-06	TIEG2	Bos taurus Kruppel-like factor 11 (KLF11), mRNA. [Source:RefSeq mRNA;Acc:NM_001190301]
ENSBTAG00000046252	1	3.39	1.76129	0.00850431		Uncharacterized protein [Source:UniProtKB/TrEMBL;Acc:G3MW04]
ENSBTAG00000046333	1.64	0.67	-1.29146	0.000331689		Uncharacterized protein [Source:UniProtKB/TrEMBL;Acc:G3MXS3]
ENSBTAG00000046561	0.81	1.99	1.29677	9.48471e-05	LCORL	Bos taurus ligand dependent nuclear receptor corepressor-like (LCORL), mRNA. [Source:RefSeq mRNA;Acc:NM_001192357]
ENSBTAG00000046684	3.62	1.21	-1.58098	0.0318153	FOXN3	forkhead box N3 [Source:HGNC Symbol;Acc:HGNC:1928]
ENSBTAG00000046716	4.71	1.42	-1.72984	0.00776462	UBE2D3	Bos taurus ubiquitin-conjugating enzyme E2D 3 (UBE2D3), mRNA. [Source:RefSeq mRNA;Acc:NM_001075135]
ENSBTAG00000046809	11.2	4.28	-1.38782	0.00780112		-
ENSBTAG00000047116	2.81	7.68	1.45054	0.00240997	TPPP	Bos taurus tubulin polymerization promoting protein (TPPP), mRNA. [Source:RefSeq mRNA;Acc:NM_173976]
ENSBTAG00000047320	4.71	1.42	-1.72984	0.00776462	UBE2D3	Bos taurus ubiquitin-conjugating enzyme E2D 3 (UBE2D3), mRNA. [Source:RefSeq mRNA;Acc:NM_001075135]
ENSBTAG00000047379	0.99	2.4	1.27753	0.0401895		Bos taurus cytochrome P450, subfamily IIIA, polypeptide 4 (CYP3A4), mRNA. [Source:RefSeq mRNA;Acc:NM_001099367]
ENSBTAG00000047653	0.001	9.29	13.1815	7.34202e-15		Ubiquitin-conjugating enzyme E2 D3; Uncharacterized protein [Source:UniProtKB/TrEMBL;Acc:G3MZ57]
ENSBTAG00000047702	13.46	6.66	-1.01508	0.00053149		-
ENSBTAG00000047957	49.13	141.71	1.52827	3.59171e-55	SCD	stearoyl-CoA desaturase (delta-9-desaturase) [Source:HGNC Symbol;Acc:HGNC:10571]
ENSBTAG00000048029	4.16	1.49	-1.48127	0.0018413	MMP1	Interstitial collagenase [Source:UniProtKB/TrEMBL;Acc:F1MT97]
XLOC_000567	1.91	4.83	1.33845	2.28759e-09	TCONS_00000916	Sodium channel protein type 11 subunit alpha, partial [Bos mutus]
XLOC_000654	0.41	1.39	1.76139	0.03152	TCONS_00001068	-
XLOC_000944	1.63	4.47	1.4554	5.66404e-07	TCONS_00001485	PREDICTED: EF-hand calcium-binding domain-containing protein 1 isoform X5 [Ovis aries musimon]
XLOC_001260	5.5	11.83	1.10495	2.53703e-07	TCONS_00001983	PREDICTED: acyl-coenzyme A thioesterase 1 [Bos taurus]
XLOC_002226	0.23	3.23	3.81183	0.0120437	TCONS_00003442	-
XLOC_003017	1.33	3.89	1.54834	2.80766e-05	TCONS_00004706	PREDICTED: LOW QUALITY PROTEIN: multidrug resistance-associated protein 4-like, partial [Bos mutus]
XLOC_003598	3.53	9.58	1.44036	0.00210942	TCONS_00005617	-
XLOC_003955	2.97	1.47	-1.01465	1.26863e-05	TCONS_00006197	PREDICTED: lipopolysaccharide-binding protein-like isoform X2 [Bos indicus]
XLOC_004208	1.76	4.64	1.39855	5.42169e-05	TCONS_00006564	-
XLOC_004302	6.88	14.12	1.03726	1.61272e-09	TCONS_00006705	PREDICTED: mitochondrial inner membrane protease subunit 2 [Bos taurus]
XLOC_004377	2.61	0.61	-2.09717	0.0146921	TCONS_00006818	PAOX protein [Bos taurus]
XLOC_005174	0.82	11.17	3.76786	9.481e-23	TCONS_00007952	-
XLOC_007623	2.19	0.2	-3.45286	0.0201126	TCONS_00011786	-
XLOC_010556	0.18	1.33	2.88536	0.0236805	TCONS_00016350	reverse transcriptase-like [Bos taurus]
XLOC_010748	1.95	0.19	-3.3594	0.033264	TCONS_00016641	PREDICTED: zinc finger and SCAN domain-containing protein 2 isoform X1 [Equus asinus]
XLOC_011731	5.35	10.87	1.02274	6.61846e-05	TCONS_00018206	TPA: neurobeachin-like 2 [Bos taurus]
XLOC_012410	1.13	2.72	1.26728	0.0038296	TCONS_00019205	reverse transcriptase-like [Bos taurus]
XLOC_013236	1.22	2.57	1.07489	0.000904566	TCONS_00020479	PREDICTED: EF-hand calcium-binding domain-containing protein 1 isoform X5 [Ovis aries musimon]
XLOC_013910	0.83	2.25	1.43874	0.000145895	TCONS_00021462	PREDICTED: cytochrome P450 2A10-like [Bos indicus]
XLOC_014236	30.85	69.82	1.17837	2.43881e-63	TCONS_00021972	PREDICTED: sorbin and SH3 domain-containing protein 2 isoform X2 [Bos indicus]
XLOC_015067	2.34	5.56	1.24858	0.00033659	TCONS_00023236	PR domain zinc finger protein 12, partial [Bos mutus]
XLOC_015373	3.92	1.92	-1.02975	0.0182584	TCONS_00023686	bitter taste receptor Bota-T2R65A [Bos taurus]
XLOC_016263	0.16	1.83	3.5157	0.033264	TCONS_00025063	PREDICTED: collagen alpha-1(XXIV) chain [Bos indicus]
XLOC_016998	3.24	7.5	1.2109	4.57172e-13	TCONS_00026136	reverse transcriptase-like [Bos taurus]
XLOC_017146	26.27	95.7	1.8651	4.6996e-97	TCONS_00026386	PREDICTED: chromobox protein homolog 3 isoform X1 [Erinaceus europaeus]
XLOC_018908	1.1	2.24	1.026	0.00240445	TCONS_00029010	PREDICTED: taste receptor type 2 member 42, partial [Bos mutus]
XLOC_018928	1.19	3.04	1.35311	0.00751079	TCONS_00029046	apelin receptor early endogenous ligand precursor [Bos taurus]
XLOC_019339	0.12	1.39	3.53398	0.033264	TCONS_00029655	PREDICTED: protein Wiz isoform X4 [Bos indicus]
XLOC_019475	15.82	7.05	-1.16605	0.014157	TCONS_00029860	-
XLOC_019493	0.97	2.79	1.52421	0.00350594	TCONS_00029885	TPA: phosphatidic acid phosphatase type 2B-like [Bos taurus]
XLOC_022158	1.16	2.65	1.19187	0.0297381	TCONS_00033921	PREDICTED: homeobox protein ARX isoform X1 [Bos taurus]
XLOC_022266	4.12	9.7	1.23534	4.29404e-12	TCONS_00034107	PREDICTED: PHD finger protein 6 isoform X1 [Miniopterus natalensis]
