# Supplementary material for: Comprehensive analysis of differentially expressed microRNAs and mRNAs in MDBK cells expressing bovine papillomavirus E5 oncogene
Source: PeerJ. 2019 Nov 22;7:e8098. doi: 10.7717/peerj.8098 (PMC6876490; doi:10.7717/peerj.8098)
Supplement: Supplemental Information 4 [file peerj-07-8098-s004.xlsx]

## Sheet: Sheet1
Table S2.Sequences of all known and novel miRNAs in MDBK-GFP-E5 sample and MDBK-GFP sample
ID	length	seq
bta-miR-21-5p	24	TAGCTTATCAGACTGATGTTGACT
bta-let-7i	22	TGAGGTAGTAGTTTGTGCTGTT
bta-let-7a-5p	22	TGAGGTAGTAGGTTGTATAGTT
bta-let-7f	22	TGAGGTAGTAGATTGTATAGTT
bta-miR-148a	22	TCAGTGCACTACAGAACTTTGT
bta-let-7b	22	TGAGGTAGTAGGTTGTGTGGTT
bta-miR-10a	23	TACCCTGTAGATCCGAATTTGTG
bta-miR-30d	24	TGTAAACATCCCCGACTGGAAGCT
bta-miR-30a-5p	24	TGTAAACATCCTCGACTGGAAGCT
bta-miR-10b	23	TACCCTGTAGAACCGAATTTGTG
bta-miR-26a	22	TTCAAGTAATCCAGGATAGGCT
bta-miR-7	24	TGGAAGACTAGTGATTTTGTTGTT
bta-miR-100	22	AACCCGTAGATCCGAACTTGTG
bta-miR-151-3p	21	CTAGACTGAAGCTCCTTGAGG
bta-miR-378	22	ACTGGACTTGGAGTCAGAAGGC
bta-miR-27b	21	TTCACAGTGGCTAAGTTCTGC
bta-let-7g	22	TGAGGTAGTAGTTTGTACAGTT
bta-miR-92a	22	TATTGCACTTGTCCCGGCCTGT
bta-miR-9-5p	22	TCTTTGGTTATCTAGCTGTATG
bta-miR-25	22	CATTGCACTTGTCTCGGTCTGA
bta-miR-1468	22	CTCCGTTTGCCTGTTTTGCTGA
bta-let-7c	22	TGAGGTAGTAGGTTGTATGGTT
bta-miR-423-5p	23	TGAGGGGCAGAGAGCGAGACTTT
bta-miR-24-3p	22	TGGCTCAGTTCAGCAGGAACAG
bta-miR-423-3p	24	AAGCTCGGTCTGAGGCCCCTCAGT
bta-miR-128	21	TCACAGTGAACCGGTCTCTTT
bta-miR-99b	22	CACCCGTAGAACCGACCTTGCG
bta-miR-27a-3p	20	TTCACAGTGGCTAAGTTCCG
bta-miR-1307	22	ACTCGGCGTGGCGTCGGTCGTG
bta-miR-30e-5p	24	TGTAAACATCCTTGACTGGAAGCT
bta-miR-101	21	TACAGTACTGTGATAACTGAA
bta-miR-224	23	CAAGTCACTAGTGGTTCCGTTTA
bta-miR-532	22	CATGCCTTGAGTGTAGGACCGT
bta-let-7d	22	AGAGGTAGTAGGTTGCATAGTT
bta-miR-27a-5p	22	AGGGCTTAGCTGCTTGTGAGCA
bta-miR-769	22	TGAGACCTCCGGGTTCTGAGCT
bta-miR-148b	22	TCAGTGCATCACAGAACTTTGT
bta-miR-222	21	AGCTACATCTGGCTACTGGGT
bta-miR-125b	22	TCCCTGAGACCCTAACTTGTGA
bta-miR-29a	23	CTAGCACCATCTGAAATCGGTTA
bta-miR-192	23	CTGACCTATGAATTGACAGCCAG
bta-miR-3432a	22	TGCGGGATCTTTAGTTGTGGTG
bta-miR-22-3p	21	AAGCTGCCAGTTGAAGAACTG
bta-miR-2478	20	GTATCCCACTTCTGACACCA
bta-miR-221	22	AGCTACATTGTCTGCTGGGTTT
bta-miR-186	22	CAAAGAATTCTCCTTTTGGGCT
bta-miR-183	23	TATGGCACTGGTAGAATTCACTG
bta-miR-155	23	TTAATGCTAATCGTGATAGGGGT
bta-miR-140	22	TACCACAGGGTAGAACCACGGA
bta-miR-182	24	TTTGGCAATGGTAGAACTCACACT
bta-miR-455-5p	21	TATGTGCCTTTGGACTACATC
bta-let-7e	21	TGAGGTAGGAGGTTGTATAGT
bta-miR-450a	22	TTTTGCGATGTGTTCCTAATAT
bta-miR-450b	22	TTTTGCAATATGTTCCTGAATA
bta-miR-3431	22	CCTCAGTCAGCCTTGTGGATGT
bta-miR-6529a	21	GAGAGATCAGAGGCGCAGAGT
bta-miR-504	22	AGACCCTGGTCTGCACTCTGTC
bta-miR-125a	23	TCCCTGAGACCCTTTAACCTGTG
bta-miR-98	22	TGAGGTAGTAAGTTGTATTGTT
bta-miR-191	23	CAACGGAATCCCAAAAGCAGCTG
bta-miR-2318	22	GTGTATGATGAATTATCTGACC
bta-miR-20a	23	TAAAGTGCTTATAGTGCAGGTAG
bta-miR-92b	22	TATTGCACTCGTCCCGGCCTCC
bta-miR-32	23	TATTGCACATGACTAAGTTGCAT
bta-miR-6120-3p	22	TATGTTGGACAACGTGGATAGC
bta-miR-2284x	21	TGAAAAGTTCGTTCGGGTTTT
bta-miR-26b	22	TTCAAGTAATTCAGGATAGGTT
bta-miR-196b	23	TAGGTAGTTTCCTGTTGTTGGGA
bta-miR-2285q	23	AAGGACCTGAATGAACTTTCTGG
bta-miR-1271	22	CTTGGCACCTAGTAAGTACTCA
bta-miR-378c	21	ACTGGACTTGGAGTCAGAAGT
bta-miR-17-5p	24	CAAAGTGCTTACAGTGCAGGTAGT
bta-miR-484	22	TCAGGCTCAGTCCCCTCCCGAT
bta-miR-320a	22	AAAAGCTGGGTTGAGAGGGCGA
bta-miR-152	22	TCAGTGCATGACAGAACTTGGG
bta-miR-93	22	CAAAGTGCTGTTCGTGCAGGTA
bta-miR-193a-5p	22	TGGGTCTTTGCGGGCGAGATGA
bta-miR-30c	23	TGTAAACATCCTACACTCTCAGC
bta-miR-744	22	TGCGGGGCTAGGGCTAACAGCA
bta-miR-28	22	AAGGAGCTCACAGTCTATTGAG
bta-let-7a-3p	21	CTATACAATCTACTGTCTTTC
bta-miR-2443	24	TGAGGGCAGGACCGTATGAGGTGT
bta-miR-23a	22	ATCACATTGCCAGGGATTTCCA
bta-miR-374a	22	TTATAATACAACCTGATAAGTG
bta-miR-129-5p	22	CTTTTTGCGGTCTGGGCTTGCT
bta-miR-129	22	CTTTTTGCGGTCTGGGCTTGCT
bta-miR-103	23	AGCAGCATTGTACAGGGCTATGA
bta-miR-2285f	22	AAAACCTGAATGAACTTTTTGG
bta-miR-29b	23	TAGCACCATTTGAAATCAGTGTT
bta-miR-2336	22	CTAACCGTAACTTTGAAGTGCT
bta-miR-1249	22	ACGCCCTTCCCCCCCTTCTTCA
bta-miR-196a	22	TAGGTAGTTTCATGTTGTTGGG
bta-miR-30f	24	TGTAAACACCCTACACTCTCAGCT
bta-miR-425-5p	22	ATGACACGATCACTCCCGTTGA
bta-miR-6119-5p	23	AGAGGTAAAAAATTGATTTGACT
bta-miR-452	22	TGTTTGCAGAGGAAACTGAGAC
bta-miR-184	22	TGGACGGAGAACTGATAAGGGT
bta-miR-185	22	TGGAGAGAAAGGCAGTTCCTGA
bta-miR-9-3p	17	ATAAAGCTAGATAACCG
bta-miR-181a	24	AACATTCAACGCTGTCGGTGAGTT
bta-miR-449a	22	TGGCAGTGTATTGTTAGCTGGT
bta-miR-2344	24	GCACGATGATGGCGGATCTGAGTT
bta-miR-503-5p	20	TAGCAGCGGGAACAGTACTG
bta-miR-3613a	22	TGTTGTACTTTTTTTTTTGTTC
bta-miR-16a	22	TAGCAGCACGTAAATATTGGTG
bta-miR-660	22	TACCCATTGCATATCGGAGCTG
bta-miR-34a	22	TGGCAGTGTCTTAGCTGGTTGT
bta-miR-149-5p	23	TCTGGCTCCGTGTCTTCACTCCC
bta-miR-23b-3p	23	ATCACATTGCCAGGGATTACCAC
bta-miR-2387	22	TGGAAGGCCTGGCTTTGCAGCG
bta-miR-424-3p	21	CAAAACGTGAGGCGCTGCTAT
bta-miR-96	23	TTTGGCACTAGCACATTTTTGCT
bta-miR-21-3p	22	AACAGCAGTCGATGGGCTGTCT
bta-miR-23b-5p	21	GGGTTCCTGGCATGCTGATTT
bta-miR-365-5p	23	AGGGACTTTTGGGGGCAGATGTG
bta-miR-210	23	ACTGTGCGTGTGACAGCGGCTGA
bta-miR-19a	23	TGTGCAAATCTATGCAAAACTGA
bta-miR-106b	21	TAAAGTGCTGACAGTGCAGAT
bta-miR-2285e	22	AAACCTGAACGAACTTTTTGGC
bta-miR-1388-5p	21	AGGACTGTCCAACCTGAGAAT
bta-miR-328	22	CTGGCCCTCTCTGCCCTTCCGT
bta-miR-31	21	AGGCAAGATGCTGGCATAGCT
bta-miR-2285b	22	AAAATCTGAGTGAACTTTTTGG
bta-miR-197	22	TTCACCACCTTCTCCACCCAGC
bta-miR-2314	21	TGCCCATGATGACTGCTGACC
bta-miR-19b	23	TGTGCAAATCCATGCAAAACTGA
bta-miR-16b	21	TAGCAGCACGTAAATATTGGC
bta-miR-181b	24	AACATTCATTGCTGTCGGTGGGTT
bta-miR-374b	22	ATATAATACAACCTGCTAAGTG
bta-miR-760-3p	20	CGGCTCTGGGTCTGTGGGGA
bta-miR-2335	22	AGATAATGATGACTAACTGAAT
bta-miR-365-3p	22	TAATGCCCCTAAAAATCCTTAT
bta-miR-18a	22	TAAGGTGCATCTAGTGCAGATA
bta-miR-340	23	TCCGTCTCAGTTACTTTATAGCC
bta-miR-1839	24	AAGGTAGATAGAACAGGTCTTGTT
bta-miR-7859	22	AAAAACTGGCAGCTTCATGTAA
bta-miR-30b-5p	22	TGTAAACATCCTACACTCAGCT
bta-miR-95	22	TTCAACGGGTATTTATTGAGCA
bta-miR-6517	23	TCAGGGTCCGTGAGCTCCTCGGC
bta-miR-2299-5p	21	ACTGGATTCATTTCTCTGAAA
bta-miR-219	22	AGAGTTGAGTCTGGACGTCCCG
bta-miR-342	25	TCTCACACAGAAATCGCACCCATCT
bta-miR-151-5p	21	TCGAGGAGCTCACAGTCTAGT
bta-miR-2440	20	TGCAGTGATGAGACCCTGGA
bta-miR-2285aa	23	AAAACTGGAACGAACTTTTGGGC
bta-miR-193b	24	AACTGGCCCACAAAGTCCCGCTTT
bta-miR-2419-5p	22	ATCGCATCAACACTCGTCTGTT
bta-miR-200a	23	TAACACTGTCTGGTAACGATGTT
bta-miR-2483-5p	22	CGTCAACCATCCAGCTGTTTGA
bta-miR-122	22	TGGAGTGTGACAATGGTGTTTG
bta-miR-2477	23	GTGGAATGATGATAAGTCTGACG
bta-miR-24	23	GTGCCTACTGAGCTGATATCAGT
bta-miR-6122-3p	21	ACTATATGATGTAAACTGAAC
bta-miR-339a	22	TCCCTGTCCTCCAGGAGCTCAC
bta-miR-574	24	TGAGTGTGTGTGTGTGAGTGTGTG
bta-miR-2307	22	AGTGATGATGAACCCTCTGAGC
bta-miR-22-5p	22	AGTTCTTCAGTGGCAAGCTTTA
bta-miR-6524	21	TTACTCTGAGTAACCTAACTG
bta-miR-1306	21	CCACCTCCCCTGCAAACGTCC
bta-miR-147	22	GTGTGCGGAAATGCTTCTGCTA
bta-miR-2284y	21	AAAAGTTCGTTCGGGTTTTTC
bta-miR-2310	21	GTTTTGTTTGGGTTTGTTTCT
bta-miR-1814c	20	GTTTTGTTTGGGTTTGTTTT
bta-miR-2285ab	22	AAAACCTGAATGAACTTCTTGG
bta-miR-1343-3p	20	CTCCTGGGGCCCGCACTCTC
bta-miR-7857	22	ATAGCCAGTTGGGGAAGAATGC
bta-miR-331-3p	21	GCCCCTGGGCCTATCCTAGAA
bta-miR-2399-5p	22	CTTTCTGTAGCTGTTGGAACTA
bta-miR-130a	22	CAGTGCAATGTTAAAAGGGCAT
bta-miR-107	22	AGCAGCATTGTACAGGGCTATC
bta-miR-30b-3p	21	CTGGGAGGTGGATGTTTACTT
bta-miR-2285k	21	AAAACCGGAATGAACTTTTTG
bta-miR-2320-3p	22	TCGATGATGGTCCCTGTGTTTT
bta-miR-194	22	TGTAACAGCAACTCCATGTGGA
bta-miR-885	22	TCCATTACACTACCCTGCCTCT
bta-miR-15b	22	TAGCAGCACATCATGGTTTACA
bta-miR-378d	22	CTGGACTTGGAGTCAGAAGACC
bta-miR-339b	20	TCCCTGTCCTCCAGGAGCTC
bta-miR-2431-3p	23	CACCCCCACTTGCATGACCCTGA
bta-miR-33a	21	GTGCATTGTAGTTGCATTGCA
bta-miR-345-3p	20	CCTGAACTAGGGGTCTGGAG
bta-miR-505	22	CGTCAACACTTGCTGGTTTCCT
bta-miR-146b	24	TGAGAACTGAATTCCATAGGCTGT
bta-miR-874	22	CTGCCCTGGCCCGAGGGACCGA
bta-miR-378b	22	ACTTGACTTGGAGTCAGAAGGC
bta-miR-7862	21	TGGTGCTCCCTGGAGCTGAGC
bta-miR-2484	24	GAGCTATGATGACTTTGATTGCAT
bta-miR-2447	22	TCTGGGAACCGGTTTGGCTGCT
bta-miR-455-3p	22	GCAGTCCATGGGCATATACACT
bta-miR-2459	21	GCCAGATGATGGGAGCTGATT
bta-miR-6119-3p	23	GCAAATCATTTTTTACTCTCCAA
bta-miR-2313-5p	22	AGTGCAGCTGAGGACCAAGGCA
bta-miR-2284ab	21	TAAAAGTTTGGTTGGGTTTTT
bta-miR-2285g	21	AAACCTGAACAAGCTTTTTGG
bta-miR-7860	21	TGGAGCGGCTGCACAGAGCGT
bta-miR-2475	23	TGAAGTGTGTGAAACTGCAGCGG
bta-miR-2323	23	TGACCTGATCATGCTTACTGAGC
bta-miR-2450a	21	TGGGCAGTAGAGGTGCATGTG
bta-miR-99a-5p	21	AACCCGTAGATCCGATCTTGT
bta-miR-34c	22	AGGCAGTGTAGTTAGCTGATTG
bta-miR-424-5p	21	CAGCAGCAATTCATGTTTTGA
bta-miR-2388-5p	23	AGCTCCCGTCTCCTCTGTGCTGA
bta-miR-6121-3p	20	CCGGATGATGGACACTGAGG
bta-miR-497	22	CAGCAGCACACTGTGGTTTGTA
bta-miR-2448-3p	22	GTGGTTGATTGGATCCGTGGGT
bta-miR-1246	19	AATGGATTTTTGGAGCAGG
bta-miR-2483-3p	22	AAACATCTGGTTGGTTGAGAGA
bta-miR-2411-5p	24	TGGAGTGACTGTCAGATGCAGCCA
bta-miR-190a	22	TGATATGTTTGATATATTAGGT
bta-miR-421	23	ATCAACAGACATTAATTGGGCGC
bta-miR-1277	22	TACGTAGATATATATGTATTTT
bta-miR-2284t-3p	22	AAACTCGAATGAATGTTTTGGC
bta-miR-2285x	23	GAAAAATCTGAATGAACTTTTGG
bta-miR-361	22	TTATCAGAATCTCCAGGGGTAC
bta-miR-2431-5p	22	CAGGTCATATAAGTGTGGAGTT
bta-miR-2299-3p	21	TCCGGGGAATGGATCCAGCGT
bta-miR-2404	20	TTGCACTGCATGGTATCTGC
bta-miR-2411-3p	25	GCTGAACTGTCTTACTCCCACATCC
bta-miR-671	23	AGGAAGCCCTGGAGGGGCTGGAG
bta-miR-2376	23	CCTCTGAGATCTTGCTAGGCGCT
bta-miR-486	22	TCCTGTACTGAGCTGCCCCGAG
bta-miR-2285v	21	AGAACCGGAACGAACTTTTTG
bta-miR-139	23	TCTACAGTGCACGTGTCTCCAGT
bta-miR-2357	24	TTGGTCTGGCACAGAGCATGTGAG
bta-miR-215	22	ATGACCTATGAATTGACAGACA
bta-miR-143	22	TGAGATGAAGCACTGTAGCTCG
bta-miR-17-3p	20	ACTGCAGTGAAGGCACTTGT
bta-miR-362-5p	24	AATCCTTGGAACCTAGGTGTGAGT
bta-miR-877	20	GTAGAGGAGATGGCGCAGGG
bta-miR-1260b	18	ATCCCACCACTGCCACCA
bta-miR-2312	20	AAAACCTGAACGAACTTTTC
bta-miR-425-3p	22	ATCGGGAATGTCGTGTCCGCCC
bta-miR-2454-3p	20	TCTCCTCTGGCCGCTCTCCT
bta-miR-615	22	GGGGGTCCCCGGTGCTCGGATC
bta-miR-15a	21	TAGCAGCACATAATGGTTTGT
bta-miR-330	23	GCAAAGCACACGGCCTGCAGAGA
bta-miR-1842	21	TGGCTCTGTGAGGTCGGCTCA
bta-miR-499	21	TTAAGACTTGCAGTGATGTTT
bta-miR-2408	21	CACGTGTGTGAGCTCAGCCGG
bta-miR-2415-3p	21	CCAGGCCTGCTGGACCGACGC
bta-miR-652	21	AATGGCGCCACTAGGGTTGTG
bta-miR-29c	22	TAGCACCATTTGAAATCGGTTA
bta-miR-2416	23	TGCAGTGCCCACTGTGGAAGATG
bta-miR-677	23	CTCACTGATGAGCAGCTTCTGAC
bta-miR-454	23	TAGTGCAATATTGCTTATAGGGT
bta-miR-1434-3p	21	GAAGAAATCTAAGGTCTGAGG
bta-miR-1343-5p	22	TGGGGAGCGGCCCCCGGGCGGG
bta-miR-188	22	CATCCCTTGCATGGTGGAGGGT
bta-miR-126-3p	21	CGTACCGTGAGTAATAATGCG
bta-miR-2346	22	ACTGATGTGAAGGTGGTTTGGC
bta-miR-190b	21	TGATATGTTTGATATTGGGTT
bta-miR-2285j	22	AAAAACCAGAACGAACTTTTTG
bta-miR-2303	21	TCTGAATGATGTCGACTGATG
bta-miR-2285c	22	AAACCTGAACAAACTTTTTGGC
bta-miR-449b	22	AGGCAGTGTATTGTTAGCTGGC
bta-miR-2397-5p	23	TGCGTTCTTACCACTGGCCTGTA
bta-miR-1291	24	TGGCCCTGACTGAAGACCTGCAGT
bta-miR-2285ac	22	AAAACCTGAAGAGACTTTTTGG
bta-miR-2425-5p	22	CCAGGGCACGGATCCATGAACT
bta-miR-491	22	AGTGGGGAACCCTTCCATGAGG
bta-miR-338	23	TCCAGCATCAGTGATTTTGTTGA
bta-miR-199a-3p	22	ACAGTAGTCTGCACATTGGTTA
bta-miR-195	22	TAGCAGCACAGAAATATTGGCA
bta-miR-2285p	22	AAAAACTTGAGTGAACTTTTGG
bta-miR-2355-3p	22	ATTGTCCTTGCTGTTTGGAGAT
bta-miR-2398	22	ATCTAGGGACGCGTCGGCAACT
bta-miR-301a	25	CAGTGCAATAGTATTGTCAAAGCAT
bta-miR-2350	22	CAGCTCCTGTTTCTCTCCTCAG
bta-miR-2311	23	TACTGAAACTGTGCTCGTGGTGT
bta-miR-2383	20	CTGAGTGATGACTGCTGACC
bta-miR-2377	20	ACTGCACAGACCTAGGCTCT
bta-miR-7863	21	ATGGACTGTCACCTGAGGAGC
bta-miR-6523a	22	TCTGGGGTAACTTTGAGCAGGG
bta-miR-193a-3p	22	AACTGGCCTACAAAGTCCCAGT
bta-miR-2339	20	TCACTGGACCTAGCAGAGCT
bta-miR-200b	21	TAATACTGCCTGGTAATGATG
bta-miR-1296	22	TTAGGGCCCTGGCTCCATCTCC
bta-miR-503-3p	23	GGAGTATTGTTTCTGCTGCCCGG
bta-miR-2285h	22	GAAAACCGAAACGAACTTTATG
bta-miR-2422	22	TTGAGGGGACTGAGGTGCGGAG
bta-miR-2461-3p	22	TCAGACTGAGAGCAGTGTGCCT
bta-miR-2285l	23	AAAACCCGCATGAACTTTTTGGC
bta-miR-2388-3p	21	GCTCGAGGAAGCTGGAGATGA
bta-miR-2474	22	TACCGGGCCAGCTGGAAGGAGA
bta-miR-301b	25	CAGTGCAATGATATTGTCAAAGCAT
bta-miR-2285i	22	AAAACCGGAACGAACTTTTTGG
bta-miR-29d-5p	21	TGACCGATTTCTCCTGGTGTT
bta-miR-592	23	ATTGTGTCAATATGCGATGATGT
bta-miR-6536	21	TTTAAGTATACGATGAACTGC
bta-miR-2308	22	TTGGGCTTGCAGCAGAGAGTAA
bta-miR-1388-3p	22	ATCTCAGGTTTGTCAGCCCGCA
bta-miR-2290	20	GCCTCTGGTGGTCGGTTTGT
bta-miR-2289	20	TCGTGTTCGAGCTCGCGTCC
bta-miR-199a-5p	22	CCCAGTGTTCAGACTACCTGTT
bta-miR-2439-3p	22	TATCAGAAGACAGGTAGGCAGA
bta-miR-129-3p	22	AAGCCCTTACCCCAAAAAGCAT
bta-miR-149-3p	22	GAGGGAGGGACGGGGGCTGTGC
bta-miR-2457	22	TTGCCAACTGCAGAGCCGCGCT
bta-miR-130b	22	CAGTGCAATGATGAAAGGGCAT
bta-miR-2285t	22	AGAATCTGGATGAACTTTTTGG
bta-miR-346	23	TGTCTGCCCGCATGCCTGCCTCT
bta-miR-6534	22	TCTAAGAGCAGTCAGGACGGAT
bta-miR-212	23	ACCTTGGCTCTAGACTGCTTACT
bta-miR-2471-5p	23	GAGGATCTGTCTAATCTCAGAGG
bta-miR-2424	23	AGATCTTTGGTAATCTGATGGCT
bta-miR-2382-5p	22	AGGGGAGTGCCTGGGAAGCTGT
bta-miR-2468	22	ATAGGAACATGGAAGATTGTCA
bta-miR-429	22	TAATACTGTCTGGTAATGCCGT
bta-miR-324	23	CGCATCCCCTAGGGCATTGGTGT
bta-miR-500	23	TAATCCTTGCTACCTGGGTGAGA
bta-miR-200c	23	TAATACTGCCGGGTAATGATGGA
bta-miR-218	22	TTGTGCTTGATCTAACCATGTG
bta-miR-135b	23	TATGGCTTTTCATTCCTATGTGA
bta-miR-2399-3p	22	TTCTAACAACTACAGAAAGTGT
bta-miR-6522	22	TCGGAATTGTTTGTGTACCTGT
bta-miR-375	23	TTTTGTTCGTTCGGCTCGCGTGA
bta-miR-2320-5p	23	TGGCACAGGGTCCAGCTGTCGGC
bta-miR-2396	22	TCATGCACTGGGGTCTTGATGG
bta-miR-2284z	22	AAAAAAGTTTGTTTGGGTTTTT
bta-miR-202	21	TTCCTATGCATATACTTCTTT
bta-miR-2349	23	TGGCACTTCTGGTCTCAGACTCA
bta-miR-2448-5p	22	CTGCGGATACAACCAAACACGG
bta-miR-3432b	21	TTCGGGATCTTTAGTTGTGGT
bta-miR-2284p	21	TGAAAGTTTGTTCGGGATTTT
bta-miR-2373-3p	23	CGAGCCCGGCACGTGGAAGAGCC
bta-miR-2328-5p	21	GCCCCCTCCCTTGGTCGCCGG
bta-miR-345-5p	21	GCTGACTCCTAGTCCAGTGCT
bta-miR-146a	24	TGAGAACTGAATTCCATAGGTTGT
bta-miR-106a	22	AAAAGTGCTTACAGTGCAGGTA
bta-miR-2316	23	ACTCCGGCCTGGACTGCGGCGGG
bta-miR-2467-3p	23	GAGGGCAGTGAGGCTCAGGGCTG
bta-miR-181d	23	AACATTCATTGTTGTCGGTGGGT
bta-miR-204	22	TTCCCTTTGTCATCCTATGCCT
bta-miR-2285a	22	AAAAACTGAATGAAATTCTTGG
bta-miR-2436-3p	22	CCCGCCCGACCGCCTCGCCCAA
bta-miR-2425-3p	20	TTCGTAGACCCTGCCCTCCT
bta-miR-2438	23	TGGGGTGTGTGCTGGAGCCTGCT
bta-miR-1721	22	CACAGATGATGTGATTCTGAGA
bta-miR-6516	21	TTTGCAGTAACAGGTGTGAAC
bta-miR-20b	22	CAAAGTGCTCACAGTGCAGGTA
bta-miR-2378	21	TGTGGGTTGTCTGAGCAAGGG
bta-miR-449d	20	GAAGGCTGTGTGCTGTGGAG
bta-miR-2353	23	TAGCCTGCAGTACAGAGGACTGG
bta-miR-2328-3p	21	CTGCGTCTGGGGAGGGGGCCA
bta-miR-2392	22	ATGGATGGGGGTGAGGGGTGCA
bta-miR-2296	21	TGGACAACTGAGGTTCCTGCT
bta-miR-2454-5p	23	CTGGGGGCTGCCAGGCAGGAGGC
bta-miR-2330-5p	23	TGGGCTTGGGCAGTGAGGACTGG
bta-miR-1248	27	ACCTTCTTGTATAAGCACTGTGCTAAA
bta-miR-542-5p	22	TCGGGGATCATCATGTCACGAG
bta-miR-2370-3p	21	TAAGCAACTTTCCTTTCTCCA
bta-miR-628	22	ATGCTGACATATTTACTAGAGG
bta-miR-2372	22	GAATGATGAAAGGATTGGGTCA
bta-miR-2360	22	CGGGCAGGAGGCTGGAGGCGTT
bta-miR-2449	20	TGGGCAGGAGACAGCAGGGC
bta-miR-502b	21	AATCCACCTGGGCAAGGATTC
bta-miR-33b	20	GTGCATTGCTGTTGCATTGC
bta-miR-2324	23	TGGGGTTGGGGCAGTGTGGCTGT
bta-miR-2285ad	22	AAAACCCAAATGAACTTTTTGG
bta-miR-6520	21	TTGAGTATTGTCAGAGAGAGC
bta-miR-2451	22	ATGAGGTGCTCTGGAGAGTGGA
bta-miR-2389	21	GAGGGGACTCGGGAGTCGGAG
bta-miR-2331-5p	23	GGCTTCCGTGCCTGCAGATGTCT
bta-miR-2435	22	AAACTCGAATGAACTCTTTGGC
bta-miR-6531	23	TAGACTTGGTGTACTTTGAGAGA
bta-miR-4286	17	ACCCCACTCCTGGTACC
bta-miR-216b	22	AAATCTCTGCAGGCAAATGTGA
bta-miR-2329-3p	22	TCTGTGATGTGAGCTGATAAGT
bta-miR-4523	21	GACCGAGAGGGCCTCGGCTGT
bta-miR-2332	24	CGGTTTAAGGTCTTGGAGACAAAG
bta-miR-2367-3p	21	TTGAAAGGCACTTACAGGAAG
bta-miR-6525	20	CTGGGGAAAGCAGGAGTGAG
bta-miR-3533	20	ATGAAGTGTGACGTGGACAT
bta-miR-2319a	22	CTACTCTGTATTAGGCACTTAG
bta-miR-2380	22	GTGACTGTACTTTAAAAGGTTA
bta-miR-664b	23	TATTCATTTATCTCCCAGCCTAC
bta-miR-1843	24	AAGCTTCGTGGTCTCTGTCTTGCC
bta-miR-132	22	TAACAGTCTACAGCCATGGTCG
bta-miR-2284aa	21	AAAAAAGTTTGTTTGGGTTTT
bta-miR-2356	23	TCTTGTGATGAGGGAGTCTGAGG
bta-miR-2904	19	GGGAGCCTCGGTTGGCCTC
bta-miR-2887	20	CGGGACCGGGGTCCGGTGCG
bta-miR-2284h-5p	21	CCCAAAAGTTCGTTCGGGTTT
bta-miR-2284i	21	GAGAAGTTCGTTCTGGTGTTT
bta-miR-449c	21	AGGCAGTGCATCTCTAGCTGG
bta-miR-2402	21	ATACCTGCCACTCTGCCAGCA
bta-miR-2385-5p	21	CTGGGGCAAGTGGAGTACGTT
bta-miR-2367-5p	23	ACCCTGTAACTCAGCCATCAGAG
bta-miR-331-5p	18	TCTAGGTATGGTCCCAGG
bta-miR-2441	20	ACAGGACAGGACAGTGGGAG
bta-miR-2368-3p	20	ACTGTCAGACCACCTCTGCC
bta-miR-1777a	20	TGGGGGCGGTGGGGGGCGGG
bta-miR-2458	22	ATTGGAAAGAGTAAGCTGGTGT
bta-miR-2334	22	ACAGCAGCCTGTGTTCTCACCT
bta-miR-2489	22	AAATGACAGGGGACATGAGTTT
bta-miR-126-5p	21	CATTATTACTTTTGGTACGCG
bta-miR-2462	21	AAAGGATTGGCTGAATTGTAG
bta-miR-2284d	22	AAAAAGTTCGTTAGGGTTTTTC
bta-miR-2397-3p	22	CAGAGCAGTGGCAAGAACGCAT
bta-miR-1584-3p	22	CTCTCTCCGCAGACCTCAGCCG
bta-miR-2362	23	CACTGTGATGGAGCGTTCTGACC
bta-miR-1434-5p	22	GTACATGATGACTAAAATTTCT
bta-miR-205	22	TCCTTCATTCCACCGGAGTCTG
bta-miR-2439-5p	22	TCTGGCCTGGCTGATGATCTCA
bta-miR-502a	22	AATGCACCTGGGCAAGGATTCA
bta-miR-211	21	TTCCCTTTGTCATCCTTTGCC
bta-miR-2284w	21	AAGAGTTTGTTCGGGTTTCTC
bta-miR-2330-3p	20	ACTCCTTACCCCTGGCCGTC
bta-miR-2401	20	AGAGCTTGTGTCTAGGGCTG
bta-miR-2465	23	TGAGCCACAGTAGAGCCTTGGAT
bta-miR-2294	22	GAGGCTGTAGAGGGCATCTGCT
bta-miR-2284n	21	AAAAAGTTTATTCGGGTTTTT
bta-miR-545-3p	22	ATCAACAAACATTTATTGTGTG
bta-miR-2428	21	TGGCTGGAGTGCGGCGGAGGT
bta-miR-2450d	23	CATGGTCAGTAGAGGCGCATGTG
bta-miR-2319b	21	TACTCTGTATTAGGCACTTAG
bta-miR-2466-3p	22	GCAGCCCCTCCGTCTGACTCAG
bta-miR-2395	21	CTGTTGGCAGCTCTCTCAGAC
bta-miR-6120-5p	22	CTGTTCCCGTTTTTCACATGTG
bta-miR-2382-3p	24	CTACTTCCTGGTGCCTCGCCCCAC
bta-miR-582	23	TTACAGTTGTTCAACCAGTTACT
bta-miR-2407	22	CTGGGCGGATGGGAAGGGCTGG
bta-miR-6535	22	TAGGGGGAGCGGTTGGAGGACT
bta-miR-142-5p	20	CATAAAGTAGAAAGCACTAC
bta-miR-2317	23	CTCTGTGATGACAATACCTGATA
bta-miR-2284t-5p	21	GAAACATTCACTCGGGTTTTT
bta-miR-2379	22	AGGCTGCTGGAGAAGATATTTT
bta-miR-2331-3p	21	ACCCTGCAGCCAAAGAAGCTA
bta-miR-2381	21	CAGGCTGCTCTGTGCTTGGCT
bta-miR-141	22	TAACACTGTCTGGTAAAGATGG
bta-miR-3120	21	CACAGCAAGTGTAGACAGGCA
bta-miR-2464-3p	21	CTCCAGAGCTGAGCAGAACTG
bta-miR-2403	21	CTCGGGAAGCTAGCTGGCCTT
bta-miR-2433	23	TGGGGGCGCTGCAGACACGGATG
bta-miR-2469	21	TTACTGTAGGGCCTGCGGCTT
bta-miR-2400	23	CCAGCACAGGCAGCTCGGACTGA
bta-miR-323	22	GCACATTACACGGTCGACCTCT
bta-miR-2343	22	AAGGGGAGACGGTGGAACTTAT
bta-miR-2355-5p	23	CCCAGATACAATGGACAATATGC
bta-miR-2486-3p	23	AAATGAGGGGCAAAATCTGTGTT
bta-miR-6527	21	CACGTGGACGAAGAGATGGGA
bta-miR-142-3p	22	AGTGTTTCCTACTTTATGGATG
bta-miR-2284e	20	AAGTTCGTTCGGATTTTTCC
bta-miR-2285r	23	AGAAACCTGGATGAACTTTTTGG
bta-miR-2333	21	GCAATGCAGACTCCAGGGCCC
bta-miR-2284f	20	AAAGTTCGTTCGGATTTTTC
bta-miR-2485	21	TTTCTAGAATCTGCAGGTAGT
bta-miR-2338	23	AGGCTGAGGACAGGGGCTGACGT
bta-miR-664a	22	CAGGCTGGGGTGTGTGTGGATG
bta-miR-2410	22	CTGAGCTGAGGAGGACCTGTGA
bta-miR-12042	24	TGTGTCTTTCCTTCTGTGTGTGCT
bta-miR-11982	23	TTCGGCGCCACCACCCTGCGGGT
bta-miR-11984	23	ACACGCGTCCTTGGATCCTGACT
bta-miR-11993	22	GACCTGTGCGTGTACACTCATG
bta-miR-12031	22	ATTGGAGCCAGTCTGCAGAAGC
bta-miR-507-3p	21	ATTGGCATGTCTTGGAATGAA
bta-miR-2285bv	22	AAAACACTCGAACAAACATTTT
bta-miR-12064	21	TGGTAGTATTCCTAGTGTGGC
bta-miR-12060	21	TTGGGAGACCAGGGGAAGACT
bta-miR-12025	22	TCGCGGGGTTTTGCAGAGGACT
bta-miR-2285ck	22	TGGCCAAAATCTTTGTTTCAGT
bta-miR-194b-3p	23	ACATGGAGTTGCTGTTACAATCG
bta-miR-10162-5p	22	TGGACAGGCCAAGCCGCTGTGC
bta-miR-10166-5p	23	TGTGCAGCTGATCACAGACTGTG
bta-miR-12001	23	CCTGTGAGGGCTTCACCCTGGAC
bta-miR-11989	22	CCCAGGGATGTAGCTCCTAGTG
bta-miR-12008	22	CTTTAACTCTTCATCCTTTTGG
bta-miR-12005	21	TGAAGTCCTTAAGGGGAGGGT
bta-miR-2409	22	TCTCACATGGACGCTGCCCTGG
bta-miR-10180-3p	22	GAGGAGGGGCGCGCTGTGCTCT
bta-miR-12013	20	CGAGTTTGGGCAGCAGTTCA
miR-21-x	23	TAGCTTATCAGACTGATGTTGGT
let-7-x	24	TGAGGTAGTAGGTTGTGTGGTTAT
miR-222-y	25	AGCTACATCTGGCTACTGGGTCTCA
miR-7550-x	19	TCCGGCTCGAAGGACCATT
miR-2779-z	19	TCCGGCTCGAAGGACCATT
miR-27-y	23	TTCACAGTGGCTAAGTTCTGCTT
miR-30-x	26	TGTAAACATCCTCGACTGGAAGCTTC
miR-151-y	23	CTAGACTGAAGCTCCTTGAGGAA
miR-101-y	23	TACAGTACTGTGATAACTGAAGT
miR-148-y	22	TCAGTGCACTACGGAACTTTGC
miR-92-y	24	TATTGCACTTGTCCCGGCCTGTAT
miR-9-x	24	TCTTTGGTTATCTAGCTGTATGAT
miR-10-x	22	TACCCCGTAGATCCGAATTTGC
miR-2779-x	18	TCCGGCTCGAAGGACCAT
let-7-y	22	CTATACAACCTACTGCCTTCCT
miR-28-y	23	ACTAGATTGAGAGCTCCTGGAGT
miR-30-y	22	CTTTCAGTCGGATGTTTACAGT
miR-2779-y	19	TCCGGCTCGAAGGACCAAG
miR-1307-y	23	CTCGGCGTGGCGTCGGTCGTGGA
miR-106-y	22	CCGCACTGTGGGTACTTGCTGT
miR-26-x	23	CTTCAAGTAATCCAGGATAGGCT
miR-378-y	25	ACTGGACTTGGAGTCAGAAGGCTTT
miR-23-y	24	ATCACATTGCCAGGGATTACCACT
miR-140-y	23	ACCACAGGGTAGAACCACGGACT
miR-25-y	24	CATTGCACTTGTCTCGGTCTGAAT
miR-340-x	22	TTATAAAGCAATGAGACTGATC
miR-320-y	24	AAAAGCTGGGTTGAGAGGGCGAAT
miR-615-y	22	TCCGAGCCTGGGTCTCCCTCTT
miR-221-y	24	AGCTACATTGTCTGCTGGGTTTCT
miR-7-x	23	TGGAAGACTAGTGATTTGTTGTT
miR-210-z	24	CTGTGCGTGTGACAGCGGCTGAAT
miR-100-x	24	AACCCGTAGATCCGAACTTGTGAA
miR-24-y	24	TGGCTCAGTTCAGCAGGAACAGTT
miR-128-y	23	TCACAGTGAACCGGTCTCTTTAA
miR-99-x	24	CACCCGTAGAACCGACCTTGCGTT
miR-542-y	22	TGTGACAGATTGATAACTGAAT
miR-423-y	24	AGCTCGGTCTGAGGCCCCTCAGAA
miR-455-x	23	TATGTGCCTTTGGACTACATCGC
miR-3970-x	22	TGAGGTGGTAGTTTGTGCTGTC
miR-361-y	25	TCCCCCAGGTGTGATTCTGATTTGT
miR-221-x	26	ACCTGGCATACAATGTAGATTTCTGC
miR-9-z	24	TCTTTGGTTATCTAGCTGTATGAA
miR-423-x	25	TGAGGGGCAGAGAGCGAGACTTTTT
miR-152-y	24	TCAGTGCATCACAGAACTTTGTTC
miR-125-y	21	ACGGGTTAGGCTCTTGGGAGT
miR-125-x	24	TCCCTGAGACCCTAACTTGTGAAA
miR-2285-y	21	AAAAACTAGAATGAACTTTTT
miR-1306-y	22	ACGTTGGCTCTGGTGGTGATGT
miR-200-y	24	TAATACTGCCTGGTAATGATGACT
miR-192-x	24	CTGACCTATGAATTGACAGCCATC
miR-1468-x	24	CTCCGTTTGCCTGTTTTGCTGATT
miR-130-x	22	ACTCTTTCCCTGTTGCACTACC
miR-760-y	22	CGGCTCTGGGTCTGTGGGGAGT
miR-3535-x	26	TGGATATGATGACTGATTATCTGAGA
miR-671-y	21	TCCGGTTCTCAGGGCTCCACT
miR-6120-y	24	TATGTTGGACAACGTGGATAGCAT
miR-6529-y	22	CCTGTGCCTTTTACCTCTTTAT
miR-7857-y	23	ATTGTTCTCCAACCTGGCTCTTT
miR-224-x	25	CAAGTCACTAGTGGTTCCGTTTAGA
miR-5100-y	18	ATCCCAGCGGTGCCTCCA
miR-99-y	22	CAAGCTCGTGTCTGTGGGTCCA
miR-93-x	24	CAAAGTGCTGTTCGTGCAGGTAGA
miR-92-x	25	AGGGACGGGACGCGGTGCAGTGTTT
miR-2478-y	20	ATCCCACTTCTGACACCATT
miR-3431-y	22	ATCTAGAGGACTGACTGAAATC
miR-769-x	23	GAGACCTCCGGGTTCTGAGCTGC
miR-27-x	22	AGAGCTTAGCTGATTGGTGAAT
miR-1983-y	21	CTCACCTGGAGCATGTTTTCT
miR-182-x	26	TTTGGCAATGGTAGAACTCACACTGT
miR-9277-y	18	ATCCTGCCGACTACGCCA
miR-378-x	24	ACTGGACTTGGAGTCAGAAGGCTA
miR-103-y	25	AGCAGCATTGTACAGGGCTATGATT
miR-2284-x	23	TGAAAAGTTCGTTCGGGTTTTTA
miR-193-x	24	TGGGTCTTTGCGGGCGAGATGATT
miR-155-x	25	TTAATGCTAATCGTGATAGGGGTTC
miR-140-x	22	CAGTGGTTTTACCCTATGGTAA
miR-22-y	23	AAGCTGCCAGTTGAAGAACTGTA
miR-107-y	25	AGCAGCATTGTACAGGGCTATGATT
miR-484-z	23	TCAGGCTCAGTCCCCTCCCGAAT
miR-24-x	22	CGTGCCTACTGAGCTGAAACAT
miR-19-y	25	TGTGCAAATCTATGCAAAACTGAAT
miR-331-x	22	TCTAGGTATGGTCCCAGGGATT
miR-374-y	22	CTTATCAGGTTGTATTGTAATC
miR-1260-x	20	ATCCCACCGCTGCCACCATT
miR-191-y	21	GCTGCGCTTGGATTTCGTTCT
miR-98-x	22	TGAGGTAGTAGGTTGTATTGTC
miR-29-y	22	CTAGCACCATCTGAAATCGTTC
miR-9298-y	23	TTGCTGATTGTCATGTTCTGATT
miR-181-y	22	ACCACCGACCGTTGACTGTACT
miR-186-x	24	CAAAGAATTCTCCTTTTGGGCTAC
miR-3968-y	22	TCGAATCCCACTCCTGACACCA
miR-574-y	22	CACGCTCATGCACACACCCACA
miR-21-y	27	TAGCTTATCAGACTGATGTTGACTGTC
miR-6412-y	18	AACCATCCTCTGCTACCA
miR-3432-x	24	TGCGGGATCTTTAGTTGTGGTGTT
miR-532-x	24	CATGCCTTGAGTGTAGGACCGTTT
miR-196-x	24	TAGGTAGTTTCCTGTTGTTGGGTC
miR-16-y	25	TCCAGTATTAACTGTGCTGCTGAAT
miR-106-x	26	TAAAGTGCTTATAGTGCAGGTAGACT
miR-2318-x	23	CGTGTATGATGGATTATCTGACT
miR-210-y	25	ACTGTGCGTGTGACAGCGGCTGAAT
miR-235-y	22	TATTGCACTCGTCCCGGCCTAA
miR-148-x	22	AAAGTTCTGAGACACTCCGACC
miR-877-x	24	GTAGAGGAGATGGCGCAGGGGACT
miR-2419-y	22	AACAGGCGGGTGCTGATACGAC
miR-744-x	24	TGCGGGGCTAGGGCTAACAGCATT
miR-25-x	22	AGGCGGAGACTTGGGCAATTGT
miR-425-x	25	AATGACACGATCACTCCCGTTGAGC
miR-450-x	24	TTTTGCAATATGTTCCTGAATATC
miR-503-x	24	TAGCAGCGGGAACAGTACTGCAGA
miR-3431-x	23	CTCAGTCAGCCTTGTGGATGTAA
miR-365-x	23	AGGGACTTTCAGGGGCAGCTGTA
miR-1343-y	22	CTCCTGGGGCCCGCACTCTCGT
miR-215-x	23	TGACCTATGAATTGACAGCCATC
miR-378-z	24	ACTGGACTTGGAGTCAGAAGGCTC
miR-424-y	23	CAAAACGTGAGGCGCTGCTATAT
miR-183-x	24	ATGGCACTGGTAGAATTCACTGTT
miR-422-x	22	ACTGGACTTGGGGTCAGAAGGT
miR-184-y	24	TGGACGGAGAACTGATAAGGGTTT
miR-185-x	24	TGGAGAGAAAGGCAGTTCCTGATT
miR-6134-y	21	TGAGGTGGTAGGTTGTATAGC
miR-26-y	22	CCTATTCTCGGTTACTTGCACA
miR-735-x	19	GGCTGGTCCGAAGGTAGTG
miR-191-x	25	CAACGGAATCCCAAAAGCAGCTGTA
miR-23-x	22	TGGGTTCCTGGCATGCTGATTT
miR-331-y	23	GCCCCTGGGCCTATCCTAGAACT
miR-31-x	23	AGGCAAGATGCTGGCATAGCTGA
miR-195-y	23	CCAATATTGGCTGTGCTGCTCCG
miR-18-y	23	ACTGCCCTAAGTGCTCCTTCTGT
miR-342-x	25	AGGGGTGCTATCTGTGGTTGAGGAT
miR-1842-x	23	TTGGCTCTGTGAGGTCGGCTCAT
miR-1386-x	18	CTCCTGGCTGGCTCGCCA
miR-20-x	26	TAAAGTGCTTATAGTGCAGGTAGACT
miR-1249-y	22	ACGCCCTTCCCCCCCTTCTTTT
miR-34-x	24	TGGCAGTGTCTTAGCTGGTTGTTA
miR-6529-x	23	GAGAGATCAGAGGCGCAGAGTGT
miR-100-y	21	CAAGCTCGTGTCTGTGGGTCT
miR-181-x	26	AACATTCAACGCTGTCGGTGAGTTTT
miR-15-x	24	TAGCAGCACATAATGGTTTGTGTT
miR-17-x	24	CAAAGTGCTTACAGCGCAGGTAGA
miR-10-y	21	CAAATTCGTATCTAGGGGAAC
miR-330-y	25	GCAAAGCACACGGCCTGCAGAGAGT
miR-452-y	22	TCAGTCTCATCTGCAAAGAAGC
miR-2284-y	22	AAAACTAGAATGAACTTTTTGG
miR-124-y	22	TCAAGGTCCGCTGTGAACACGC
miR-454-x	22	ACCCTATCGATATTGTCTCTGT
miR-504-x	24	AGACCCTGGTCTGCACTCTGTCTT
miR-1277-x	22	TATATATATATATGTACGTATA
miR-15-y	21	CGAATCATTATTTGCTGCTCC
miR-129-x	22	CTTTTTGCGGTCTGGGCTTGTA
miR-16-x	24	TAGCAGCACGTAAATATTGGTGTC
miR-7180-y	21	TGTGGCCTCTGGGTGTGTACC
miR-3613-x	21	TGTTGTACTTTTTTTTTGTTT
miR-3963-x	18	ATCCCACTCCTGACACCG
miR-2299-x	23	ACTGGATTCATTTCTCTGAAAGC
miR-2284-z	22	TAAAAAGTTCGTTTGGGTTTTC
miR-1388-x	23	AGGACTGTCCAACCTGAGAATGT
miR-345-y	22	CCCTGAACTAGGGGTCTGGATT
miR-222-x	24	TCAGTAGCCAGTGTAGATCCTGTT
miR-2387-x	24	TGGAAGGCCTGGCTTTGCAGCGTT
miR-1307-x	21	TCGACCGGACCTCGACCGGCC
miR-3962-y	18	CGAGGTAGTAGGTTGTAC
miR-2454-y	22	TCTCCTCTGGCCGCTCTCCTCT
miR-301-x	22	GCTCTGACTTTATTGCACTACC
miR-7134-x	21	ATGTCCGCGGGTTCCCTGTCC
miR-2450-y	23	CATGTCAGTAGAGGCGCGTGTGT
miR-424-x	23	CAGCAGCAATTCATGTTTTGAAT
miR-79-x	22	CCTTTGGTTATCTAGCTGTATA
miR-5991-y	19	TGAGGTAGTAGGTTGTGGT
miR-6517-x	25	TCAGGGTCCGTGAGCTCCTCGGCGC
miR-6119-y	23	CAAATCATTTTTTACTCTCCATT
miR-17-y	23	CTGCAGTGAAGGCACTTGTAGCT
miR-365-y	24	TAATGCCCCTAAAAATCCTTATTT
miR-149-x	23	TCTGGCTCCGTGTCTTCACTCTT
miR-3135-x	21	GGCTGGTCCGAGTGCAGTGGT
miR-452-x	24	AACTGTTTGCAGAGGAAACTGAAC
miR-8112-y	18	TCCCCGGCACCTCCACCG
miR-9414-y	20	GATTGATGATGAAGCTGAAA
miR-505-y	24	CGTCAACACTTGCTGGTTTCCTCA
miR-1304-y	18	ATCTCACTGGAGCCTCCA
miR-3074-x	22	GTTCCTGCTGAACTGAGCCAGT
miR-2484-y	20	GAGCTATGATGACTTTGAAA
miR-28-x	24	AAGGAGCTCACAGTCTATTGAGAC
miR-2440-y	22	TGCAGTGATGAGACCCTGGAAC
miR-449-x	24	TGGCAGTGTATTGTTAGCTGGTAT
miR-3967-y	22	TAGCTTATCTGACTGATGTTGG
miR-328-y	24	CTGGCCCTCTCTGCCCTTCCGTTT
miR-877-y	22	TCCTCTTCTCCCTCCTCCCAGT
miR-2312-y	20	AAAACTCGAACGAACTTTTC
miR-1957-x	18	GTGGTAGAGCATTTGACC
miR-339-x	23	TCCCTGTCCTCCAGGAGCTCAGA
miR-147-y	22	GTGTGCGGAAATGCTTCTGAAA
miR-32-x	22	TACTGCACATGACTAAGTTGCG
miR-874-y	24	CTGCCCTGGCCCGAGGGACCGACC
miR-2435-x	22	AAAACTAGAATGAACTTTTTGG
miR-7977-x	18	TTCCCGGCCAACGCACCA
miR-98-y	22	CTATACAACTTACTACTTTCCT
miR-4454-x	19	TCCGAGTCACGGCACCAAA
miR-2443-x	26	TGAGGGCAGGACCGTATGAGGTGTTT
miR-500-y	23	ATGCACCTGGGCAAGGATTCTGT
miR-502-y	23	ATGCACCTGGGCAAGGATTCTGT
miR-18-x	24	TAAGGTGCATCTAGTGCAGATAGA
miR-4791-x	19	TGGATATGATGACTGAAAA
miR-374-x	22	TTTATAATACAACCTGATAAGT
miR-197-y	24	TTCACCACCTTCTCCACCCAGCAT
miR-219-y	23	AGAGTTGAGTCTGGACGTCCCGT
miR-96-x	23	TTCGGCACTAGCACATTTTTGCT
miR-574-x	22	TGAGTGTGTGTGTGAGTGTGTG
miR-2320-y	24	TCGATGATGGTCCCTGTGTTTTGT
miR-221-z	22	AGCTACATTGTCTGCTGGGAAT
miR-2288-y	21	TGAGGTAGTAGGTGTGTGGTT
miR-1271-x	23	CTTGGCACCTAGTAAGTACTCCA
miR-2336-y	22	CTAACCGCAACTTTGAAGTGCT
miR-660-x	24	TACCCATTGCATATCGGAGCTGTA
miR-2314-x	23	TGCCCATGATGACTGCTGACCTT
miR-6130-y	18	TGAGGTAGTGGATTGTAC
miR-338-x	21	AACAATATCCTGGTGCTGAGC
miR-2344-y	26	GCACGATGATGGCGGATCTGAGTTGG
miR-72-x	25	AGGCAAGATGCTGGCATAGCTGAAT
miR-1839-x	24	AGGTAGATAGAACAGGTCTTGTGC
miR-6937-x	19	GCTCTAAGGGCTGGGTCGG
miR-2431-y	24	CACCCCCACTTGCATGACCCTGTT
miR-193-y	23	AACTGGCCCACAAAGTCCCGCTA
miR-744-y	21	CTGTTGCCACTAACCTCAATT
miR-151-x	23	TCGAGGAGCTCACAGTCTAGTAT
miR-200-z	23	AATACTGCCTGGTAATGATGACA
miR-190-x	24	TGATATGTTTGATATATTAGGTTA
let-7-z	22	TGAGGTAGTTGTTTGTACAGTC
miR-6119-x	24	AGAGGTAAAAAATTGATTTGACTT
miR-9270-x	18	CGAAGGGACGGGCGATGG
miR-342-y	24	TCACACAGAAATCGCACCCATCTA
miR-6524-y	22	TTACTCTGAGTAATCTAACTGT
miR-1306-x	23	CCACCTCCCCTGCAAACGTCCAT
miR-340-y	24	TCCGTCTCAGTTACTTTATAGCTC
miR-1843-y	21	TCTGATCGTTCCCCTCCATAC
miR-95-y	21	TCCAACGGGTATTTATTGAGC
miR-93-y	22	CTACTGCTGAGCCAGCACTTCT
miR-130-y	23	AGTGCAATGATGAAAGGGCTTTT
miR-1338-x	23	AGGACTGTCCAACCTGAGAATGA
miR-6131-y	18	GGCTGGTCCGATGGTAGT
miR-7859-y	21	AAAAACTGGCAGCTTCATGAT
miR-2335-x	21	GATAATGATGACTAACTGGAT
miR-335-y	22	TTTTTCATTATTGCTCCTGACT
miR-4334-y	22	TCCCTGTCCTCCAGGAGCTCTG
miR-4443-x	18	CTTGGAGGCGTGGGTTTT
miR-1285-y	18	CAATATAGCGAGACCCTG
miR-263-x	22	CATGGCACTGGTAGAATTCACC
miR-5119-y	21	TCATCTCATCCTGGGGCTGTA
miR-2431-x	24	CAGGTCATATAAGTGTGGAGTTAT
miR-499-x	18	TTGCAGTGATGACTAACT
miR-29-x	25	TGACCGATTTCTCCTGGTGTTCAGT
miR-628-y	23	TCTAGTAAGAGTGGCAGTCGAAT
miR-194-x	24	TGTAACAGCAACTCCATGTGGAAC
miR-3432-y	22	CAGCAACTAAAGATCCCTCAGT
miR-1291-x	26	ATGGCCCTGACTGAAGACCTGCAGTT
miR-1827-y	18	TGAGGCAGTAGATTGTAC
miR-33-x	21	GTGCATTGTAGTTGCATTGCG
miR-505-x	23	GGGAGCCAGGAAGTATTGATGTC
miR-6236-y	18	CCGTCGCCGGCAGTCGGA
miR-194-y	23	CCAGTGGGGCTGCTGTTATCTGT
miR-1271-y	21	AGTGCCTGCTATGTGCCAGGT
miR-362-x	26	AATCCTTGGAACCTAGGTGTGAGTGT
miR-3965-y	21	CAGCTTATCAGACTGATGTTC
miR-9226-y	20	AGGTCCCTGTTCGGGCGCCA
miR-3976-x	18	ATATAGACAGCAGGACGA
miR-2408-y	22	CACGTGTGTGAGCTCAGCCGTT
miR-197-x	22	ATCTGTGCTCCGGGGGCTGTGC
miR-885-y	22	AGGCAGCGGGGTGTAGTGGATT
miR-2383-y	20	ATGAGTGATGAATGCTGACC
miR-6547-x	18	GTGCGATGTGGGGACGGA
miR-2299-y	22	CCGGGGAATGGATCCAGCGTGT
miR-9169-y	19	TACGATGATGGAGCTGAGT
miR-2392-y	24	ATGGATGGGGGTGAGGGGTGCATT
miR-2307-y	25	GAGTGATGATGAACCCTCTGAGCCT
miR-2376-y	25	CCTCTGAGATCTTGCTAGGCGCTAT
miR-466-x	22	TGAGTGTGTGTGTGAGTGTGTG
miR-425-y	22	CATCGGGAATGTCGTGTCCGTT
miR-2477-y	24	TGGAATGATGATAAGTCTGACGGA
miR-2399-x	24	CTTTCTGTAGCTGTTGGAACTATA
miR-2340-y	18	GTGGACTTCCCTGGTAGT
miR-421-y	21	ATCAACAGACATTAATTGGGT
miR-143-y	22	TGAGATGAAGCACTGTAGCTCA
miR-450-y	21	TATTGGGAACATTTTGCATCT
miR-2475-y	24	TGAAGTGTGTGAAACTGCAGCGGA
miR-2483-x	22	TCCGTCAACCATCCAGCCGTTT
miR-32-y	21	CAATTTAGTATGTGTGATATC
miR-4455-x	18	AGAGTGTGTGTGGTTTTC
miR-8986-y	23	TAGTGTGCTAGAGTCCTCGAAGT
miR-324-y	21	ACTGCCCCAGGTGCTGCTGGA
miR-2357-x	25	TTGGTCTGGCACAGAGCATGTGATT
miR-200-x	24	CATCTTACCGGACAGTGCTGGAAT
miR-2780-x	18	TTGAATGATGACTTAAGA
miR-2339-y	22	TCACTGGACCTAGCAGAGCTCT
miR-1843-x	20	ATGGAGGTCTCTGTCTGGCT
miR-486-x	24	TCCTGTACTGAGCTGCCCCGAGTT
miR-2415-y	23	CCAGGCCTGCTGGACCGACGCCA
miR-149-y	23	AGGGAGGGACGGGGGCTGTGTTT
miR-3620-x	22	GTGGGCGGGGCTGGCCTGGGCC
miR-671-x	24	AGGAAGCCCTGGAGGGGCTGGATT
miR-2457-y	24	TTGCCAACTGCAGAGCCGCGCTTT
miR-122-x	20	TGGAGTGTGACAATGGTGTC
miR-497-x	22	CAGCAGCACACTGTGGTTTGTG
miR-885-x	22	TCCATTACACTACTCTGCCTCT
miR-128-x	23	CGGGGCCGTAGCACTGTCTGAGT
miR-2313-x	24	AGTGCAGCTGAGGACCAAGGCAGA
miR-2350-x	23	CAGCTCCTGTTTCTCTCCTCATT
miR-1961-y	18	TGAGGTAGTAGGTAGTAC
miR-1343-x	22	TGGGGAGCGGCCCCCGGGCGGC
miR-6122-y	21	ACTATATGATGTAAGCTGAAC
miR-203-y	22	GTGAAATGTTTAGGACCACTAG
miR-2419-x	22	TCGCATCACCACTCGTCTGTTC
miR-146-x	22	TGAGAACTGAATTCCATAGGCA
miR-2448-y	23	GTGGTTGATTGGATCCGTGGGTC
miR-352-y	20	TGAGTAGTAGGTTGTATAGT
miR-2388-x	24	AGCTCCCGTCTCCTCTGTGCTGTT
miR-2449-y	20	TGGGCAGGAGACAGCAGGAT
miR-139-x	20	TCTACAGTGCACGTGTCTCA
miR-330-x	21	TCTCTGGGCCTGTGTCTTAGA
miR-2422-x	23	TTGAGGGGACTGAGGTGCGGAAT
miR-6121-y	20	GCGGATGATGGACACTGAGT
miR-185-y	21	AGGGGCTGGCTTTCCTCCGGT
miR-22-x	22	AGTTCTTCAGTGGCAAGCTTAT
miR-5701-x	18	TATTGTCAGGTTCTGATT
miR-6089-y	19	CCGGGGTGGGTCGGGGCGG
miR-361-x	20	TTATCAGAATCTCCAGGGGC
miR-7113-y	23	GGCCTGCCTGACCGCCTCTCTGC
miR-139-y	23	TGGAGACGCGGCCCTGTTGGAGC
miR-2403-y	23	CTCGGGAAGCTAGCTGGCCATTT
miR-1599-y	18	AGGGGGGAACAAAAAAAA
miR-2411-y	22	TGAACTGTCTTACTCCCACATA
miR-1681-y	21	TAACATGATGTCTTGCTGAGG
miR-2425-y	22	TTCGTAGACCCTGCCCTCCTTT
miR-2411-x	26	TGGAGTGACTGTCAGATGCAGCCAGT
miR-219-x	22	GGACGTCCAGACTCAACTCTCG
miR-6523-x	23	TCTGGGGTAACTTTGAGCAGGGA
miR-33-y	21	CAGTGCCTCGGCAGTGCAGCT
miR-2433-x	23	TGGGGGCGCTGCAGACACGGATT
miR-4448-y	21	GGCTCGTTGGTCTAGGGGTAC
miR-2439-y	24	TATCAGAAGACAGGTAGGCAGATT
miR-132-y	22	ACAGTCTACAGCCATGGTCGTT
miR-1273-x	19	TGAGGCTGGAGGATCGCTT
miR-4726-x	21	AGGGACAGAGGAGCCTGGCGT
miR-6516-y	22	ATCATGTATGATACTGCAAACA
miR-2397-x	22	CGTTCTTACCACTGGCCTGTAT
miR-3662-y	24	GAAAATGATGAGTAGTGACTGATG
miR-4497-x	18	GCTCCGGGACGGCTGGGA
miR-31-y	22	TGCTATGCCAACATATTGCCAC
miR-532-y	22	CCTCCCACACCCAAGGCTTGTT
miR-310-y	22	TATTGCACTCTTCCCGGCCTCT
miR-2058-y	18	TGGGGTGTTGCTTTTTTC
miR-2461-y	22	TCAGACTGAGAGCAGTGTGCCC
miR-4792-x	18	CGGTGAGCTCTCGCTGGC
miR-199-y	21	ACAGTAGTCTGCACATTGGTC
miR-6533-y	22	ATGCGGTAGAGCATCAGAGAAC
miR-3064-x	22	TCTGGCTGTTGTGGTGTGCAAT
miR-301-y	26	CAGTGCAATAGTATTGTCAAAGCATG
miR-7862-y	18	TGGTGCTCCCTGGAGCTT
miR-455-y	22	CAGTCCATGGGCATATATACCT
miR-2459-y	21	CGCCAGATGATGGGAGCTGAT
miR-2323-x	23	TGACCTGATCATGCTTACTGAGG
miR-652-y	23	AATGGCGCCACTAGGGTTGTGCT
miR-2320-x	24	TGGCACAGGGTCCAGCTGTCGGCA
miR-196-y	24	TCGGCAACAAGAAACTGCCTGAGA
miR-152-x	22	AGGTTCTGTGATACACTCCGAT
miR-7-y	22	ACAAATCACAGTCTGCCATATT
miR-2349-y	24	TGGCACTTCTGGTCTCAGACTCAT
miR-769-y	19	CTGGGATCTCTGGGGTCTT
miR-188-x	21	CATCCCTTGCATGGTGGAGGC
miR-454-y	24	TAGTGCAATATTGCTTATAGGGTC
miR-4500-y	18	TGAGGTAGTAGTTTGTTA
miR-709-y	18	AGGCTGAGGCTGGAGGAT
miR-6519-y	19	TAGCAGCGGGAACAGTAAA
miR-9261-y	18	CGCGGTGGGGCGCGGGAC
miR-311-y	22	TATTGCACTTGTACCGGCCTGA
miR-5126-y	18	CGGGGCCGGGGGTGGGGC
miR-1839-y	23	AGACCTACTTATCTACCAACAGC
miR-1777-x	19	CTGGGGGCGGTGGGGGGCA
miR-4695-y	20	ATCCCACCGCTGCCACCTTC
miR-2396-y	18	TCATGCACTGGGGTCTTA
miR-1949-y	20	ACCAGGATGCCAGCATAGTT
miR-8970-y	18	CGGGGGCTGTAGTGACCG
miR-491-x	24	AGTGGGGAACCCTTCCATGAGGAT
miR-429-y	21	TAATACTGTCTGGTAATGCCT
miR-2441-y	21	ACAGGACAGGACAGTGGGAGT
miR-1814-x	18	GTTTTGCTTGGGTTTGTT
miR-2355-x	25	TTCCCAGATACAATGGACAATATGA
miR-4683-y	22	TGGAGATCCAGTGCTCGCCCGA
miR-7565-x	21	TTCCTGCTGAACTGAGCCAGT
miR-345-x	22	GCTGACTCCTAGTCCAGTGCAT
miR-2388-y	22	CTCGAGGAAGCTGGAGATGACC
miR-2310-x	18	GTTTTGCTTGGGTTTGTT
miR-9851-y	19	TGGCACCAGCACTGGCGGT
miR-9-y	23	TAAAGCTAGATAACCGAAAGTAC
miR-1434-y	23	TTCAAGAAATCTAAGGTCTGAGG
miR-2428-x	24	ATGGCTGGAGTGCGGCGGAGGTGT
miR-1388-y	21	ATCTCAGGTTTGTCAGCCCGA
miR-326-y	21	CCTCTGGGCCCTTCCTCCACT
miR-2338-x	23	AGGCTGAGGACAGGGGCTGACGC
miR-7880-y	18	TTGCGACTGTATCCCGCC
miR-503-y	24	GGAGTATTGTTTCTGCTGCCCGGC
miR-2328-x	23	GCCCCCTCCCTTGGTCGCCGGCG
miR-2370-y	23	TAAGCAACTTTCCTTTCTCCACT
miR-2467-y	22	GAGGGCAGTGAGGCTCAGGGCC
miR-1249-x	19	AGGAGGGAGGAGATGGGCT
miR-1175-x	19	TGGAGGATTGGATCTGGAC
miR-2402-y	21	CATACCTGCCACTCTGCCAGT
miR-2368-y	22	ACTGTCAGACCACCTCTGCCCA
miR-1788-y	18	AGCGAAAGCGAGTCTGAT
miR-2311-x	22	ACTGAAACTGTGCTCGTGGTGC
miR-4286-z	18	ATCCCACTCCTGGCACCA
miR-500-x	25	TAATCCTTGCTACCTGGGTGAGAGA
miR-3074-y	23	GATATCAGCTCAGTAGGCACCGG
miR-2355-y	23	ATTGTCCTTGCTATTTGGAGATT
miR-449-y	21	AGCCACAACTGCCCTGCCACC
miR-2346-x	19	ACTGATGTGAAGGTGGTTC
miR-2395-x	22	CTGTTGGCAGCTCTCTCAGACT
miR-7860-y	19	TGGAGCGGCCGCACAGAGC
miR-4429-x	21	AAAAGCTGGGTTGAGAGGCGT
miR-2379-y	21	CTGCTGGAGAAGATATTTTTT
miR-2399-y	22	CTAACAACTACAGAAAGTGTGT
miR-2474-y	23	TACCGGGCCAGCTGGAAGGAGTT
miR-664-y	20	TATTCATTTATCTCCCAGCT
miR-677-x	24	CTCACTGATGAGCAGCTTCTGACC
miR-2438-x	23	TGGGGTGTGTGCTGGAGCCTGCC
miR-205-x	23	TCCTTCATTCCACCGGAGTCTGA
miR-6535-x	23	AGGGGGAGCGGTTGGAGGACTTT
miR-2436-x	21	CGGCGCAGCTGTCGGGAGGGT
miR-1329-x	23	TACAGTGACCAGGTGACGACGGA
miR-141-y	23	TAACACTGTCTGGTAAAGATGGT
miR-2397-y	21	CAGAGCAGTGGCAAGAACGTT
miR-4508-x	18	AAGCGGGGCTGGGCGCGT
miR-285-y	22	TAGCACCATTTGAAATCAGTTC
miR-7863-x	22	ATGGACTGTCACCTGAGGAGCT
miR-218-x	23	TTGTGCTTGATCTAACCATGTGT
miR-2489-x	18	TAGAGGTGAGTATGGCTG
miR-7857-x	20	TAGCCAGTTGGGGAAGAATT
miR-5986-x	18	TGGAATGTGGTGAATGTT
miR-2432-y	24	TCAGGATTCTAGGCTTAGAGGTTT
miR-4000-y	18	CACATTGTAGGACGTTTT
miR-5124-x	21	GGGTCAAGTGACTAAGTGCAT
miR-2366-y	24	TGGGTCACAGAAGAGGGTCTGGAT
miR-2981-y	18	CGGAGCCGGGCGGGCGGG
miR-283-x	19	TCTGCTGGTCATTCTGGGC
miR-638-x	18	CGAGCGGTCGGCGTCCCT
miR-3960-y	22	CGGCAGCGGCGGCGGCGGGGGC
miR-941-y	23	CACCCGGCTGTGTGCACATGTGC
miR-6369-x	18	TGGCTCAGTTCAGAGTTC
miR-6948-x	18	CAGACATGACTGAGACAC
miR-6395-x	19	CTGGCCCTCTCTGCCCTAT
miR-338-y	21	TCCAGCATCAGTGATTTTGTA
miR-750-y	22	CCAGATCTAACTCTTCCAGCTC
miR-2398-x	24	ATCTAGGGACGCGTCGGCAACTAT
miR-5308-x	19	CTGTGTGCTGTGGAGTTAA
miR-187-y	23	TCGTGTCTTGTGTTGCAGCCGGT
miR-135-y	23	ATATAGGGATTGGAGCCGTGGCT
miR-1895-y	20	AGAGGAGGAGGAGGAGGAGG
miR-547-y	21	TGATTGGTACTTCTTAGAGTG
miR-1981-x	18	GCCGGGCTAAGACGTGGC
miR-4510-x	22	TGAGGCAGTAGGATGTATAGTT
miR-1666-x	18	CCACCGGGCGGAGGCTGA
miR-2354-x	19	TAGTAGGTTGTGTGGTTAA
miR-6583-x	18	TCAGAGGAGGTGGGAGGA
miR-6520-x	22	TGAGTATTGTCAGAGAGAGCGT
miR-3923-y	19	GTCATGTTGGATTAGGGCC
miR-432-x	23	TCTTGGAGTAGGTCATTGGGTGC
miR-2469-x	22	TTACTGTAGGGCCTGCGGCTTT
miR-2328-y	21	CTGCGTCTGGGGAGGGGGCCC
miR-183-y	24	CGAATTACCGAAGGGCCATAAACT
miR-4301-x	19	CTCCCACTGCTTCACTTGA
miR-1248-x	21	ACCTTCTTGTATAAGCACTGA
lin-4-x	20	TCCCTGAGACCCTACTTGTG
miR-8903-x	24	TTGGGCCCCACCCCCGGAGACTGT
miR-6847-y	18	ATGTGTTTTTCCTCTTCC
miR-507-y	21	TGATTGGTACTTCTTAGAGTG
miR-2330-y	21	ACTCCTTACCCCTGGCCGTCT
miR-2289-y	22	CTCGTGTTCGAGCTCGCGTCCT
miR-212-x	23	ACCTTGGCTCTAGACTGCTTACC
miR-1296-x	22	TTAGGGCCCTGGCTCCATCTCT
miR-1246-x	20	AAACGGATTTTTGGAGCAGA
miR-5108-y	21	GGTAGAGCACTGGATGGATGC
miR-2404-x	20	TCGCACTGCATGGTATCTGC
miR-8072-x	23	ATGGCGGCGGGGAGGTAGGCAGT
miR-2303-x	20	CTGAATAATGTCGACTGATG
miR-3607-y	22	ACTGTAAACGCTTTCTGATGCG
miR-664-x	21	CAGGCTGGGGTGTGCGTGGAT
miR-2364-x	24	TCTCTGTGGATGGATGTGGGCATT
miR-2436-y	25	TCCCCGCCCGACCGCCTCGCCCATT
miR-802-x	23	CAGTAACAAAGATTCATCCTTGT
miR-3102-x	18	GGCCAGGGTGGGGCGGGA
miR-693-y	18	TTCAGATGTGGCTGTAAA
miR-6651-x	20	CCAGGTTGCCTAAGGAGGGG
miR-1706-y	18	TGTGCGGAGGTGGGATGA
miR-497-y	21	TCCAAACCACACTGTGGTGTC
miR-491-y	22	TTATGCAAGATTCCCTTCTACT
miR-224-y	22	AAATGGTACCCTAGTGACTACT
miR-211-x	23	TTCCCTTTGTCATCCTATGCCTT
miR-970-y	18	AAGACACATGTGGCTCTC
miR-9814-y	18	GTTTTCTGAATGTTGAGC
miR-6525-x	19	CTGGGGAAAGCAGGAGTGT
miR-328-x	23	GGGGGCAGGAGGGGCTCAGGGAT
miR-9389-y	19	TCAGTGTGCCCACAGGGTT
miR-3955-x	23	TTTGATGGCTGTTCCTCTCACTG
miR-3084-y	22	ATACTGCCAGTCTCCTTCAGAT
miR-3139-x	18	AGTAGGAGCTCAGCTGAT
miR-7974-y	21	TGCTGTGATGCTCTTCTGAGC
miR-663-y	18	CCCGTCCGTGCCTGTGGT
miR-967-x	18	GAGAGAACTCTGGAGAAG
miR-9827-x	18	GAGAGAACTCAGATTGTT
miR-2374-y	18	TGGGGCGGAGGAGAGGCG
miR-2319-y	21	CTACTCTGTATTAGGCACTTT
miR-155-y	22	CTCCTACATGTTAGCATTAACG
miR-6539-x	19	CCCAGTGAGGAACTCTGAG
miR-1584-y	23	CTCTCTCCGCAGACCTCAGCCGT
miR-512-x	18	CCTCGGGGACACTTACTG
miR-199-x	18	TGCCCAGTGCTCTGAATA
miR-735-y	18	CCCACTGCTAAATTTGAC
miR-4484-y	21	AAAAGGCGGGAGAAGCCCCGA
miR-2373-y	22	CGAGCCCGGCACGTGGAAGACT
miR-2447-x	20	TCTGGGAACCGGTTTGGCTA
miR-6240-x	21	GCATCGCGAAGGCCCGCGGCG
miR-281-y	20	TGTCATGGAATTGCTCTCTT
miR-993-x	21	TACCCTGTAGAACCGAGTTTA
miR-2683-y	19	TTGAAGACACTCTGCAACA
miR-6238-y	18	ATTAGTCAGCGGAGAAAA
miR-204-x	23	TTCCCTTTGTCATCCTATGCCTT
miR-359-y	18	CTGGTTTTCCTCTGTGGA
miR-6875-x	18	GCCACAGGACAGGAGAAG
miR-457-y	23	CCAGTATTGGCTGTGCTGCTCCA
miR-2885-y	20	CGGCGGCGGCGCCGGGGCGG
miR-501-y	21	ATGCACCTGGGCAAGGATTCG
miR-7178-x	24	TAGGAGCTATCAGAACTTAGTGAT
miR-300-y	18	ATGCAAGGGCAAGATCTG
miR-2353-y	23	TAGCCTGCAGTACAGAGGACTGT
miR-56-y	18	TGTTGCTTCATCTGAGAA
miR-632-y	18	GTTTTCCTGTGGGACGCG
miR-6748-x	18	GTAGAAAGGACTGGATTT
miR-6775-y	18	ATACCCTGTCCTCTGCCC
miR-8162-x	21	GTCTCAAAACTGTTTGTGCTG
miR-3917-y	18	TCGGACGGAGCAGGTGGG
miR-6749-x	18	CGGGCCGGGGGTTGGGTG
miR-9259-x	18	CCAGGACGTGCAGGCGGC
miR-639-y	18	TGCTGTTCCGAGCGCTGT
miR-6593-y	18	CCAGCTCTGTCCCTCCAG
miR-2325-y	19	TGGTTTTGTTTGGGTTGTT
miR-2381-y	20	CAGGCTGCTCTGTGCTTGGA
miR-5886-y	18	AATCTCTGACTTTGGCTT
miR-4875-x	19	AGGACTTTGTATTATGTGC
miR-2367-y	22	TTGAAAGGCACTTACAGGAAGT
miR-3151-x	18	TGGGCCAAAGGGATCAGG
miR-625-y	23	GACTATAGAACTTTCCCCCTCAT
miR-6835-x	18	GTAGACAGTGGCTGGAGC
miR-5132-x	18	AGGAGGTGGACCCAGGCT
miR-6906-x	18	AGAGGCAGACGGACAGAC
miR-3906-y	19	AGCATTTTGACTGCAGATC
miR-3187-x	18	CAGAGTGTGGCTGAAGCT
miR-2296-y	23	TGGACAACTGAGGTTCCTGCTGT
miR-2309-x	24	TGTGAGGGTGGTGGACGGCAGGGA
miR-2316-x	25	ACTCCGGCCTGGACTGCGGCGGAAT
miR-6006-x	18	AAATAACTTTGAAGAGAG
miR-3651-y	22	ATAGCCCGGTCGCTGATACATG
miR-661-y	18	TCTTCCTGGGTCTCTGGC
miR-7027-x	19	AAGGAAGAAACTGCAGACC
miR-599-x	22	TTTGATAAGCTGACATGGGACT
miR-2290-y	18	CTCTGGTGTTCGGGTTGT
miR-2407-y	20	CTGGGCGGATGGGAAGGGTT
miR-7858-y	22	ACGCAATTCTTCAAAATCTTAA
miR-142-y	22	GTGGTGTTTCCTACTTTATGGA
miR-2370-x	23	TGGGAAAATGAAAGTTGGTTATA
miR-375-y	23	TTTGTTCGTTCGGCTCGCGTGAT
miR-4530-y	18	CCCAGCGGGACGGGAGCT
miR-504-y	22	AGGGAGCGCAGGGCAGGGTTTT
miR-5106-y	20	GGGTCTGTAGCTCAGTCGGC
miR-4032-x	18	CCACAATGATGAGAGTTA
miR-57-x	19	TACCCTGTAGATCCGAGTC
miR-2783-x	18	CGGGCGAGGGTCTGGGGG
miR-195-x	21	TAGCAGCACAGAAATATTGGA
miR-315-x	19	TTTTGATTGTAACTCAGAA
miR-2489-y	18	ATGTTGTATTTTCGGTTT
miR-2444-y	18	TTGTGTGTTTTTTTGTTT
miR-7475-y	18	GGACGGGCGGGTCGGCAC
miR-6717-x	19	AGGTGGGGATGTAGGGACA
miR-2454-x	23	CTGGGGGCTGCCAGGCAGGAGGG
miR-2468-x	21	ATAGGAACATGGAAGATTGTA
miR-3769-y	19	AGGTGGCTCAAGAGCAGGT
miR-2483-y	22	AAACATCTGGTTGGTTGAGAGG
miR-7177-y	18	TCCGCTCGTGCTCTGGGA
miR-6516-x	25	TTTGCAGTAACAGGTGTGAACATCT
miR-2851-y	18	AGACTGTATTAGAAAGAA
miR-4424-x	19	GAGTGAACTCAAAAAGGAC
miR-135-x	23	TATGGCTTTTCATTCCTATGTGG
miR-8938-x	19	TTCTGGCGGCTGCTGCGTT
miR-9232-x	20	TTTGGCTGTGCTGGGTCTCA
miR-3586-y	18	ACTAGACTGTGAATTCCT
miR-3184-x	19	ACTGAGGGGCCTCAGACCG
miR-2385-x	24	CCTGGGGCAAGTGGAGTACGTTGT
miR-2343-x	24	AAGGGGAGACGGTGGAACTTATCT
miR-4644-y	18	AGGGAGAAAAGAGACGGA
miR-4104-x	18	CGTGAAATTGTTGAAAGA
miR-9391-y	18	GTGGTCTGTGAACAAGTG
miR-9855-x	18	CTGTGTGATCTGTCGGTT
miR-8968-y	19	CTTAGGATGACGACGCTCA
miR-322-x	20	CAGCAGCAATTCATGTTTTA
miR-6571-x	19	TAAAACTGTTTGGATTTTC
miR-182-y	20	TGGTTCTAGACTTGCCAACA
miR-2330-x	24	TGGGCTTGGGCAGTGAGGACTGGT
miR-7477-x	19	GCGCGAAGCGGGGCTGGGA
miR-3419-y	18	GTTTAATACTGTAATACT
miR-1277-y	22	CGTAGATATATATGTATTTTTT
miR-6087-x	19	GGTGAGGCGGGGGGGCGAG
miR-346-x	23	TGTCTGCCCGCATGCCTGCCTCA
miR-2448-x	21	TGCGGATACAACCAAACACGA
miR-4451-y	18	CTGGTAGAGCGGAGGACC
miR-2294-x	22	GAGGCTGTAGAGGGCATCTGCA
miR-2377-y	20	ACTGCACAGACCTAGGCTCG
miR-1538-y	18	CCGGCCCGGCCTGCTGCT
miR-6913-y	18	CTTAACTGATTTGTCTCC
miR-2345-y	18	TTGTGTGTTTTTTTGTTT
miR-3940-x	18	GGTGGGTCGGGGCGGGGT
miR-566-x	18	GCGCGCGCCTGTAATCCC
miR-34-y	21	CAATCAGCAAGTATACTGCCT
miR-3065-x	23	TTCAACAAAATCACTGATGCTGG
miR-3621-x	18	CCTCGGGGTCTGCAGGGC
miR-2389-x	23	CGAGGGGACTCGGGAGTCGGAGG
miR-9280-y	18	TCCGACTCTGCGATCCCA
miR-7144-x	23	ACTTTCCCGGGACTTAGAGCGCT
miR-2471-x	23	GAGGATCTGTCTAATCTCAGAGA
miR-6735-y	18	AGGGCTGTGGCTCCTTCC
miR-615-x	21	GGGGGTCCCCGGTGCTCGGAC
miR-4755-y	18	AGCCCGGCTGTGAAGGGA
miR-542-x	19	TCGGGGATCATCATGTCAG
miR-2426-x	23	CAAGGAAGTGGCTTGGGGAAAGT
novel-m0196-3p	21	GGCTTCAGCTGGGGATCGTTT
novel-m0367-3p	21	CGGGTAGGGCTGTGACCCTCG
novel-m0290-5p	22	TGCCCATGATGTGACTCTGAGC
novel-m0302-5p	22	TGCCCATGATGTGACTCTGAGC
novel-m0289-5p	22	TGCCCATGATGTGACTCTGAGC
novel-m0215-5p	22	TGAGTGACTAGACTGAACTGAT
novel-m0157-3p	20	TCCACTGATGACTTCTTATT
novel-m0375-5p	23	TCGTGCCTAAAGGTTTGTGCTCT
novel-m0275-5p	21	CGGTGCAATTTTTGGAAAAAA
novel-m0225-3p	21	TAGTTTTATGTGTAAGCTCGT
novel-m0379-3p	21	TCCTTGCGTATGGAGGACTGT
novel-m0194-5p	22	ATGCCTTCCCCAGCCTCCGAGC
novel-m0045-5p	22	ATAATGCACATGTATGAACATA
novel-m0063-3p	22	TTCTCAGGTTGGACAGTCCTGA
novel-m0373-5p	23	TGAGAGGTCTGTAATAACTAACA
novel-m0297-5p	22	CCGGTGCCGAGTTCTCCCCTTC
novel-m0358-3p	23	CTCTGCCCGCTCTCTGTCTTACA
novel-m0352-5p	20	ACCGATGATGCTGTCTGACC
novel-m0253-5p	21	CCGATACTTATAGAGATAGAT
novel-m0317-3p	24	TCGACCTCTGGAGGAGTCCTCTGT
novel-m0340-5p	22	TCCCCGACACCATGGCCCTGGC
novel-m0184-5p	21	CTGATGTGATGTGATCTGATC
novel-m0197-3p	22	CACTGTTCTGAGTCACTTTAGC
novel-m0198-5p	22	ACAGATCTGTCCTGAAACCAGC
novel-m0373-3p	21	TTAGTTATTAGACCTCTCAGC
novel-m0164-3p	21	TTATTTTTGACGTCCCAGAAC
novel-m0073-3p	22	CTTCCAGTTAATAGCTCTGTTA
novel-m0264-3p	23	GCGACTTCTGGGGAGCCTGGTGT
novel-m0050-3p	22	TCGGACCCCGCGGAGCCGCGGA
novel-m0266-3p	20	GACGATGATGCGCTCTGAGA
novel-m0244-5p	21	ACTAGTCACATGTAACTTACT
novel-m0046-5p	21	TTGAGGCTCCGAGCTTCGGTG
novel-m0398-3p	22	TATCTACTCTAGATAAGACTTT
novel-m0389-3p	22	TATCTACTCTAGATAAGACTTT
novel-m0058-3p	22	AAGAGGTGCTCAGGAGTGAAGA
novel-m0299-3p	23	TAGAACTGCAGCCGTACCTCACT
novel-m0349-5p	23	CGGGGGGGACGCGCGGGGCCGGG
novel-m0145-3p	23	AACTGTTAGGAGGCTTGGCTGCT
novel-m0110-5p	22	GTGAGGCGGGGTGGCTGCGACC
novel-m0249-5p	22	CGGGATAACGGTTATCCTGAGC
novel-m0270-3p	22	CGTGGGCCCCGTGTCGCTGTGC
novel-m0271-5p	22	CGTGGGCCCCGTGTCGCTGTGC
novel-m0115-5p	23	CTGCATGATGAGCGGGCCTGACA
novel-m0054-5p	21	TTTCCCTGGATTCTGCTCTGC
novel-m0097-3p	23	TGACAATGATGATGATGCTGATG
novel-m0360-3p	22	TAGGGAAAAATACTTCTGTTCT
novel-m0321-5p	23	GTGGGTCTTAGGCTCTGAGGGCC
novel-m0137-3p	22	TCCTGTCCGATCAGCTCTAGAC
novel-m0231-3p	23	TGTGTCACGTGGCTGCAGTGTGT
novel-m0158-5p	21	CTTGATGATGAAGAGCTGAGG
novel-m0276-3p	22	GTCTGTGATGAAATATCTGATG
novel-m0156-3p	22	CACGCTCCCCGGCCCTCCCGGT
novel-m0372-3p	22	AAACTGGGCTGAACTTTTTGGC
novel-m0320-3p	21	TCAGGGCAAACTTCATAGAGA
novel-m0246-5p	20	GGGGAGAGGCGTGGCGCGGG
novel-m0383-5p	24	AGGGAGGGACCGGCGACGGGGAAC
novel-m0040-5p	23	AGGACGACGTCGCCGCCTGCGCG
novel-m0109-3p	23	AGGACTGAGCAACTTTCGCTTTT
novel-m0326-3p	20	CTGCCGAGGCTGTGGCTGGA
novel-m0204-5p	21	TCTCTAGTTCTTGCACGCTCT
novel-m0168-3p	21	TCTGACTTCACCTGGGATTCC
novel-m0128-5p	21	CGGGGAGGATGGAGCCTGGCT
novel-m0314-5p	21	GGGCGGCGGTGTGTCCTCGGC
novel-m0348-5p	21	GGGCGGCGGTGTGTCCTCGGC
novel-m0378-5p	21	GGGCGGCGGTGTGTCCTCGGC
novel-m0126-5p	21	GGGCGGCGGTGTGTCCTCGGC
novel-m0274-5p	21	GGGCGGCGGTGTGTCCTCGGC
novel-m0308-5p	21	GGGCGGCGGTGTGTCCTCGGC
novel-m0377-5p	21	GGGCGGCGGTGTGTCCTCGGC
novel-m0127-5p	21	GGGCGGCGGTGTGTCCTCGGC
novel-m0183-3p	22	CCGCCGCCGCGGCCGGGTCTCT
novel-m0296-5p	22	TGGGACCAAGACTGAACCCAGC
novel-m0027-3p	24	TGCCGGCCGGAGCTCCCTGTGAAT
novel-m0114-3p	23	ACCTCGTGATGGTGGTGCTGACA
novel-m0366-3p	21	CAAAGTCTGCCTCTGCCCTCT
novel-m0234-3p	22	GGGGTCGGCCTGGCCTGGGGTC
novel-m0298-5p	22	TGGACACGGGCCCCTCCACGCT
novel-m0384-5p	22	ACGTCTCGGGCACAGCTCTGCT
novel-m0163-5p	23	TTCAGTCGCTCATTCGTGTCACG
novel-m0284-5p	23	TTGGTGCTTCTGTGGGAGTCATT
novel-m0359-5p	21	TTGTGCTCTGTCTGCCCTGCC
novel-m0201-3p	23	GGTGATGATGAACTGGTTGGACT
novel-m0262-5p	22	AGGAAGGGGCTTCTGAGCTTCT
novel-m0269-3p	21	TGACCTTAGAGCGAGCTGCCC
novel-m0176-3p	21	GACGCGGGCGGGCCCTCCCTG
novel-m0071-3p	23	CGCGGCGCGCCCTGGACGGCGGA
novel-m0332-5p	20	AGGCATGATGGGAACTGACT
novel-m0265-3p	24	TGGGCGCTGAGTCCCCCGGGCGGT
novel-m0396-3p	21	AAGGAGACTGGGAGCCACCCT
novel-m0371-5p	22	TTGCCTCCCGGAGGGCTGGAGC
novel-m0177-3p	23	TCCCCTTCCTTCCGGCCTCCGCC
novel-m0252-3p	21	TATCTGCCCCGGGCTCTGGAT
novel-m0251-5p	22	TCTCCTCGTGCCAGTGCTCACT
novel-m0345-3p	24	TTCTGTGATGGTCCCTTGCTGAGC
novel-m0059-3p	22	TGGAGCTGCGATTTGAACCTGC
novel-m0203-3p	20	TATCCGAATCAAAAGAACTT
novel-m0381-3p	22	AACGAGCGGCGGCGGCGGCGGC
novel-m0198-3p	22	ACTGGTTTCAGGACAGATCTCT
novel-m0155-3p	22	AACGAGCGGCGGCGGCGGCGGC
novel-m0102-3p	22	TAAAACCCGAGCTCCTTGTTAG
novel-m0085-5p	22	TCCCCCTGCCTGGACACCTGGT
novel-m0149-3p	23	TGTCTGTAGGAGGGCTCCCGGCT
novel-m0086-3p	21	CCGGGCCTGGGCCGAGCCCCA
novel-m0023-3p	22	CTCCGGGAACGTCACTTCTTGA
novel-m0010-3p	22	AAACATCCTGAATGAACTTTTT
novel-m0281-5p	23	TGACTCGACACTTTGCATGCTTC
novel-m0303-5p	22	AGAGCGCGCAAAGCTCTGGACT
novel-m0292-5p	22	AGAGCGCGCAAAGCTCTGGACT
novel-m0328-3p	20	GTCAGTAGGATCAAAAGACT
novel-m0235-5p	22	TCCCTGGGCTGTGCTTGTCCTT
novel-m0124-5p	23	TCTAGACTGTTCTCTTGAGTTCT
novel-m0170-5p	22	CTCCCGTGATGCTTCTCTGAAC
novel-m0194-3p	23	TACGGGGAAGCTGGGGAGGGTCC
novel-m0369-5p	22	TAGCGGCGGCGGCCACCGAGAC
novel-m0125-3p	23	TCCTCACTGTCTCTGCTCTGCAG
novel-m0119-3p	22	TGGAAATGCCCAAATGAGCTCT
novel-m0044-5p	23	TAGGGCCATAGTTCAAGTCTGTG
novel-m0139-5p	23	ATGGGGTAAGGATGGAGAGGACC
novel-m0195-5p	22	TCATCATCGTGTGAAGGGCTGC
novel-m0342-3p	23	CCCCCACTTGCATGACCCTGAGA
novel-m0143-5p	21	TGTCCTCCTAGAACACGTGCT
novel-m0057-3p	22	TCAGATCTGGAATCCTGGGACT
novel-m0233-5p	23	CGCGGGAGCCGGGCGTGGGGAGC
novel-m0063-5p	22	CGGGCTGACAAACCTGAGATTG
novel-m0106-5p	23	CTGCGCCCCTGCACAGCTCTGGC
novel-m0353-3p	21	TGAGTGTGCATCCACGGGGAC
novel-m0111-3p	22	CAGGCTGTGTGCAGCTGACCAC
novel-m0260-3p	22	TGAGTGACTAGACTGAACTGAG
novel-m0138-3p	21	AGGAACCCAGATGAACTTTCT
novel-m0312-5p	22	TCGGGGCCCAGGGCCGGTGTGT
novel-m0267-3p	22	TCTGATCCCTGTCCACTCGCAG
novel-m0250-3p	22	TGAGTGACTAGACTGAACTGAG
novel-m0241-5p	21	CTCTTCGTCTGGTTGAAACTG
novel-m0237-5p	22	ACCTTTGTTCGGGTTTTTCTGT
novel-m0374-3p	23	TTGATATGTCCTGAGACGCGGAA
novel-m0043-3p	22	CCAGGCTGTTGGAATGTTGACC
novel-m0041-5p	22	ACACCTGGTGTGAACGATTCCC
novel-m0232-3p	20	TCTGACCCTGGCCACTGACC
novel-m0202-3p	21	TGACTGCTCCCACCTCACCTT
novel-m0084-3p	21	TTCCCAGCTCTGGCCTTCCAT
novel-m0300-3p	23	CCGGCGGCCGCCCGGGCTGTGTA
novel-m0142-5p	24	TTGGCTAGGGAGGAATGCTGAACT
novel-m0108-3p	22	CTCGATTGCACTGGCCACCGTC
novel-m0169-3p	22	GTTGCACGCTACTGAGGCCTCT
novel-m0133-3p	20	GGGTGGGGGCCAGTGCTGAC
novel-m0355-5p	22	TGGGCGTTTGGCACTGTTCATG
novel-m0064-3p	21	AACGTGGACTCTGGGCCCAGC
novel-m0209-5p	21	TTGGCTGTGCTGTGTTGGACT
novel-m0221-3p	22	TCTACCCGTGATCGCTCAGCTT
novel-m0313-3p	23	GTCTGTGTATGTGGCTTCTCTCT
novel-m0259-5p	22	TCTGCCCCGGGCTCTGGGCTCG
novel-m0174-3p	21	TGTGGAAGCGGGTGCGAGGCG
novel-m0168-5p	20	TGAGTCTCATCTGAATCAGA
novel-m0188-3p	21	AACAATGATGAAGAACTGATA
novel-m0055-5p	21	CGCCTCGCTCGGCTCGGGACT
novel-m0218-3p	22	AAACCCGAATGTACCTTTTGAC
novel-m0240-3p	23	AATTCTGACAGACTGGAGTCTGA
novel-m0068-3p	20	TCTCCCGTCTGCCTGTGCGA
novel-m0354-3p	21	TCCTGAGGACGTGCTCTGCGT
novel-m0330-3p	22	CTGGTCCTGTACCCACCCTGCA
novel-m0152-3p	22	TAAAAAGCGTAAGATTTCCCTT
novel-m0087-3p	22	CCGGCCCTGGCGCTTTCTCTAG
novel-m0021-5p	21	AAGTTCCTCCTCTGACTCAGC
novel-m0382-3p	22	AGACGATGATGTGTCTCTGAGG
novel-m0033-3p	22	TGGAGGAGGGCTGTGGGCCTTT
novel-m0135-5p	20	TCTGCAGGGTGGTAGGCTGT
novel-m0077-3p	23	TGTGCTGAGATGACTGTGCCTCC
novel-m0051-3p	23	ATGTATGATGATTGTTTCTGATG
novel-m0140-3p	20	TGGGGAGAGACTCGGGGGAT
novel-m0311-3p	22	TATTCCATTCATAAGTATTTCT
novel-m0286-3p	22	TCCTGACTGCTCCTGCCCCATG
novel-m0325-3p	23	GTGACATGATGTACTAACTGATC
novel-m0315-5p	24	AACACTGTCCTCAGCTTCTGAAGT
novel-m0180-5p	22	TCTGTGGCTCCTCTGGTCCTCT
novel-m0118-5p	22	TCATGTGATGAAGAGTCTGAGC
novel-m0277-5p	22	GCTGGCCTAGAGTCTCTCCACT
novel-m0368-3p	23	TTAAGTATGGAATAATACTGTAG
novel-m0117-3p	23	TTGCTCTCCACCCTGATCTCCAT
novel-m0334-3p	21	GTGTCTGATGGTGATCTGAGT
novel-m0347-3p	21	TATAGTCAGGTGAATAACAGG
novel-m0037-3p	22	TGGGCCCTCAGGGACCTGGCGT
novel-m0335-3p	23	TGCACCTGTCGGCTCCCTCCTGC
novel-m0322-3p	20	TGCTGTGCTTGCTCTTCGCC
novel-m0228-3p	22	GACTGGAGCGCTGTGGGACTCT
novel-m0146-5p	22	CCTCACCGCGACAGCCCAGACT
novel-m0096-5p	21	TCAGTGGCAGAGTGCAGGGAC
novel-m0387-3p	24	TCAGGAATTAAGTAAATTGTACTT
novel-m0279-5p	21	GTGGGGGCGTGAGCGCGGGGC
novel-m0285-3p	22	ACCTTCCCGCTTTGTCTCTGCA
novel-m0153-3p	23	CATCTGTGATGAAGCATCTGAGA
novel-m0336-5p	21	AAGAGACTAGCGGCTCTGGCT
novel-m0339-3p	21	TGAAAAGGGCTATAGTCTGTG
novel-m0159-3p	20	CCCTGTGGCTCTTGACCTCC
novel-m0027-5p	22	TCCAGGGGGTCAGGTCTGTGTG
novel-m0134-5p	21	TAAAGAGAGACAGGGCTGTTC
novel-m0056-3p	20	TGTGTCTGGGCTCCTCGGCC
novel-m0002-3p	22	GTGTTTAGAATGATCTAGTGAT
novel-m0120-5p	22	GAGGGTGATCCGGAGGCTGAGG
novel-m0363-5p	22	AATGTTTGTTTGGATGTTTTGT
novel-m0161-3p	22	TTTGGTTCCTGGTCTACTAAGT
novel-m0078-3p	22	ACTTGCCCGGTCGTCGGTCAGT
novel-m0192-5p	23	ATGTGAGTGACAGCTGAGCGACT
novel-m0226-5p	23	ATTCCTGAGGCTGGCTCAGCTGG
novel-m0185-5p	22	TGGCTGGAGCCAAGGACCCTGG
novel-m0191-3p	20	AGCCCGGGCCGGGCCTGACC
novel-m0069-3p	22	CCGAGCTCAGTGCCCACCCACT
novel-m0216-5p	21	ATATCAAAGAGCTGTAAGTGT
novel-m0254-5p	21	TCTGTTGCCCGTCGTAGCTGG
novel-m0016-3p	22	GTGTTTAGAATGATCTAGTGAT
novel-m0075-5p	21	TGTGGGGGTCGGAGGATGGGA
novel-m0012-3p	22	TTCTGTCTGCAAATCGTCTGGT
novel-m0338-5p	22	CCCGCAGAGTGGACCGCCGGCC
novel-m0017-5p	22	CTTGTGCACAGAGCATGCTTGT
novel-m0039-5p	21	CACACTCTGTGCAGCCGCTCC
novel-m0346-5p	21	TGAGCATCTGGTGTCAGGACG
novel-m0129-3p	23	TTCCATCTCTACTTTCTGCCTTT
novel-m0391-5p	22	TTGGTCAGAAAGTTCGTTTGGT
novel-m0007-5p	22	AAAACCTAGGAATGGAAAAACT
novel-m0104-5p	23	TGCTGCTGCCACTTCCTCTGGGT
novel-m0131-3p	22	TGCCTGACTCTCCGCTCTTCAC
novel-m0287-3p	22	TAAACGATCCGTTTGGCCAAGT
novel-m0019-3p	22	CGCAGGCGGCGGGAGCGGGACG
novel-m0248-3p	22	TCTGCTCATCTCAGGCGCTGAC
novel-m0013-3p	21	AGCCGGCTCTTGGGCTGTCCG
novel-m0341-5p	22	GAGGCTGTGCTCTGTCTTCTGT
novel-m0365-5p	23	ATTCCTTCTTCCGCTGGGCGCTG
novel-m0227-3p	23	TCTGAACGAACTTTGTGGCAAAC
novel-m0343-3p	24	CTGGAGGTTGTTCTGAGATGGGAA
novel-m0283-5p	21	TGGAGAGCAGGGTGGATCTGA
novel-m0144-3p	22	TGACTGTCGGCCACTGCCACCT
novel-m0065-3p	22	TCAGGGAGGTGTGGTGAGGCTT
novel-m0166-3p	22	TGAGATGCAGACTGTCTCCTCT
novel-m0305-3p	21	AAAACTTGTACGAATTTTTTT
novel-m0200-3p	20	TGGCTCGGACGGAGCTCTTC
novel-m0167-3p	20	TTCCCACCTGTGGCCCCTGC
novel-m0362-3p	22	CGGGTTGGGGCTGTGGCCCTTG
novel-m0048-3p	23	TAGACTGGAGAAGCGCCGCCGCC
novel-m0309-5p	24	TAACATTAAAACGTTGGGTTACGT
novel-m0327-3p	22	TTGTTCATCTGTTTTCCTCATT
novel-m0268-5p	22	TGGGGGGAAGGCAGAGCTCAGG
novel-m0038-5p	23	AGCCGATGTCGGCACGACCTGAG
novel-m0370-3p	21	CTCTTTTGGCCCTCTGGCTTT
novel-m0238-3p	22	TGAGACGCTCTTCCCGCCCCGC
novel-m0205-5p	23	GAGCGTGATGTTTGGTTCTGACT
novel-m0173-5p	22	ATGCTGGTCTCTTCTGTGGCTT
novel-m0131-5p	19	CACAAGGGCTGAGGTCAGG
novel-m0255-5p	20	TTGTGGGCAGCTCTGCGAGC
novel-m0070-3p	21	CAGAGCCTGGGCGCCTCTGAC
novel-m0001-3p	20	GTGCTGTGATGTGTCTGAGG
novel-m0081-5p	20	TGGCGCAGTCTTAACCTGTA
novel-m0258-5p	23	CTGACACTGGGTAACGTTGGAGT
novel-m0032-3p	23	TCTGGATTCCTGTAGCAGGCTCT
novel-m0141-5p	22	TACGAATATGTGAATTGAGACT
novel-m0105-5p	22	TCCCCCTCTCTGCACTCACTGG
novel-m0293-3p	20	AGGTACCCTTCTCTGGCGAT
novel-m0236-5p	22	TCAGACTTGGGTAGCACAGCAG
novel-m0031-5p	24	TGGGGGAGTGATTGTGGAAACACT
novel-m0060-3p	22	TATATTCTTAAGATCTGTTTCA
novel-m0025-3p	20	GTGAATGATGACTATAGGAA
novel-m0160-3p	23	CTAGTGCATGGTCTTGGGCTTGT
novel-m0247-3p	22	TCTGTCCTTCTTCCCGCCTCTC
novel-m0357-3p	22	CTGCACCCTGGTGGCCCTGACA
novel-m0323-3p	21	TAATGGCTGTGATAAGGTGTC
novel-m0376-5p	22	AACCGGGCTAGAGTAGGGTGTT
novel-m0003-3p	20	TCTTGTTGTGTCTAGTATTT
novel-m0015-3p	22	CCGCCGGGCACAGCGGCTCGCC
novel-m0008-5p	24	CCAAGCTCTCCAATCCTGTGTACT
novel-m0381-5p	21	CTGCCGCCGCCGCCGCTTTGT
novel-m0130-3p	22	ATCAACAGGCTGAAGAGAAGGT
novel-m0350-5p	23	TGTGGGAATTAGGATTGTCCTTG
novel-m0026-3p	20	GTGAATGATGACTATAGGAA
novel-m0220-5p	23	TGGGGAGCCTGGCCTCTCTGCAG
novel-m0193-5p	21	TGGTGGGAAGTCCGAGACTGT
novel-m0112-3p	20	AAGGTCTGGGGGTTCTCTCC
novel-m0088-5p	22	CAAGATGCAGTTAAGTCCAGCT
novel-m0394-5p	22	TCGCCCCGCCCCTCTGCACGAC
novel-m0304-5p	22	ATCACAGTGGGGCTCTCTTTTT
novel-m0165-5p	21	TGTGGGGACGAGGGGCTCTGT
novel-m0222-3p	20	TCAGTGGACACTGGAGCTTG
novel-m0186-5p	22	TTCACTGTGTTATTTGAAATAT
novel-m0219-5p	22	ACGGGGCCGGTGCTGGGTGATG
novel-m0380-3p	22	CTTTGGAGACTTACAGGAACGT
novel-m0393-3p	24	GTGACTGAACTGAACTGAAGTTTC
novel-m0210-3p	22	AAGAACCTGAGTGGACTTTTGG
novel-m0091-3p	22	ATAACATGATGTCTTGCTGAGG
novel-m0179-5p	23	ACTTGGACAGTCACCCGAGGGGG
novel-m0199-5p	21	TAGCTTCTCTTAACACACACT
novel-m0390-3p	21	CTGCCATCGGGGAAGTCCTAT
novel-m0036-3p	21	GAGGCTGCCCTGGTGCTGACT
novel-m0190-5p	23	TCTGGGAGGGGGGACTGGCTCTG
novel-m0121-3p	21	TCTCCACCCGGACCCGGGAAC
novel-m0310-3p	23	GAAGAGGTGATGTAGATACTTTT
novel-m0273-3p	22	CTATGGGCGCTTCTAGACAACC
novel-m0187-3p	22	CCTGCCGTCTTGTGGACACTTT
novel-m0316-3p	22	AACTGCTGCCTAAACTCAGGGC
novel-m0329-3p	22	TGACCATGACCCTCGCCCCACA
novel-m0083-3p	24	TGCTTCTCGGCCTTGGTCTTTTGT
novel-m0123-3p	21	ATCAACAGGCTGAAGAGAAGG
novel-m0061-3p	24	GGCGGCGCTGGCGACTATGATGGC
novel-m0053-3p	24	GTGACTGAACTGAACTGAAGTTTC
novel-m0242-3p	23	CACGGAGGACCGCGGCCGGCGGC
novel-m0294-3p	20	AGGTACCCTTCTCTGGCGAT
novel-m0288-5p	20	CGCGGCGGGGACGCTGGGAT
novel-m0333-3p	22	ACAAATTTGAATGAACTTTCTG
novel-m0178-3p	22	AAAACCCGACCGAACTTTTCTG
novel-m0148-3p	21	TCTCGGGTCTATAACTCCTTT
novel-m0356-5p	22	TGACCTCTGACCTTTGCCTCCC
novel-m0155-5p	21	CTGCCGCCGCCGCCGCTTTGT
novel-m0364-5p	22	ACCGCCTACCTACTCTGCCACG
novel-m0213-3p	24	CGGCGGACGGCGGCCCGAGAGTAG
novel-m0080-5p	22	CGGGAACTGGATTGCCAGGAAT
novel-m0067-3p	20	GTGGGCACGCAGTGGGGCAG
novel-m0035-5p	21	AGTGGTCGGTACTTCCTACTT
novel-m0113-5p	24	AGCCCTCTGGGCTGACTCTGCTTA
novel-m0006-5p	21	CCTTCCTGTGGTCTGGCTCCT
novel-m0397-3p	24	ACCGACTGATTAGTGATGACTGGA
novel-m0211-3p	22	GGCTGGGTTAAAGGTCGTGGAC
novel-m0089-5p	21	TCTCTGGCCTGGCTCTCATCT
novel-m0245-3p	21	GGCGCGATCGGCCGGGGCTGT
novel-m0243-3p	23	CCTCAGACCTGTGTGTTTCCTTT
novel-m0230-3p	22	ACCATGACTGGATACGGCCCCT
novel-m0042-5p	23	CACTGACTGTTCTCCGCCTGTGG
novel-m0207-5p	21	TAGGGACTTCGGGCGACCTGA
novel-m0029-3p	21	CCACCCTCGAGCTGCTCTCTG
novel-m0214-5p	20	ACCCTCGGAACAAGCCTGAC
novel-m0116-5p	22	TCCCTGGCTGGGAGCCCTGGGC
novel-m0082-3p	23	CAACAGCATCGTGGGCCTCCGGT
novel-m0150-3p	24	CCGGCGCGGGGCCCGGGAGCCGCT
novel-m0047-3p	21	TTGAATCTGAAGATGTGGGAT
novel-m0094-5p	22	GTGCTGCCTGGCCTCCCTCTGA
novel-m0136-5p	20	AGCGGGGCGCCGGCGGGAGC
novel-m0031-3p	22	TTTTCCTTTTTATTCCCCCTCT
novel-m0066-5p	21	TGGGACAGGGCTGATCTGGGC
novel-m0079-3p	20	CCGGGAAGGGGGGCGGGGGA
novel-m0189-3p	21	AAGCTGTAGGGCCGGGTCCAC
novel-m0107-5p	21	TGGACGTGGCGCCGGGCTGAG
novel-m0147-5p	22	TTTCTGCTGTGTCCTGACTCTG
novel-m0132-5p	21	GTGGGGGGAGGGACGTGAGCC
novel-m0212-3p	22	TGGGCTTGTCTCTGATGTGATT
novel-m0076-3p	22	CCTCCTCTGAGCCTGCCTCGTC
novel-m0151-3p	20	GTGGATCTGGTGAGAGGCGT
novel-m0344-5p	22	AGACCCAGGTCTGAGGCTGAAG
novel-m0020-5p	22	CTGGGTTGGCCAAAGAGATCTT
novel-m0034-5p	23	TCTGGGACTGTGGGGCCCTGAGA
novel-m0154-3p	23	ACATGATTTTTAGAAACCTGGGT
novel-m0181-5p	22	TAGCCCTCCCCGGACATGTAGG
novel-m0103-3p	23	TCGCTCCCGCCGGGCTCCCGGGT
novel-m0098-3p	21	CGGGCAGGATGAATGCTGAGT
novel-m0301-3p	22	GGGCCTCTGATGCCTTCTGACT
novel-m0018-3p	21	CCGGCCGGTCCTGTGCTCTCC
novel-m0182-5p	23	TTTGTTAACTTTTCTTTTGTAGA
novel-m0306-3p	20	CCTGCAGTGAGTCGTTCTTT
novel-m0395-3p	20	GTGGGTGTGCTGCTCCTGGC
novel-m0239-5p	20	GGGAAGGACCCAGACCTGCA
novel-m0385-5p	21	ACGTGTGTACGTAGGCACAGA
novel-m0162-5p	20	TGTAGGACCGAGACTCGCCT
novel-m0217-5p	22	CTGCAGGGACGGGGGCTGAGTG
novel-m0319-5p	23	CAAACAGGTTAACCATAGGACTT
novel-m0171-3p	21	TGTGGGCATCTGGTCATGTGC
novel-m0318-5p	21	CTGAGCTCTGGGCCCAGGTGT
novel-m0280-3p	22	TCAGGCTTTAGATGAACTTGGA
novel-m0049-5p	23	TCGCCCTCCCTGTCCAGTGTCTG
novel-m0263-3p	23	TGTGAGCATCCTGAGCCTCGGGC
novel-m0122-3p	21	CGTATGTTTATCGGAGCAGTG
novel-m0351-5p	21	GGATGTGATGAGAGGCTGATG
novel-m0257-5p	23	GTGCGGCCCGAGGACTCTTAGAT
novel-m0261-3p	22	TGGCTGTGGTTCCTGCTGTGGT
novel-m0014-5p	23	GCCTGTGCGCAGAAGGAACTGAT
novel-m0093-5p	20	GACCTGTGATGTTGGCTGAG
novel-m0072-5p	23	CCAGGGTAGAAAAGGACAGACTG
novel-m0052-3p	22	ATGTCTGTGGCTGACTCTGCAG
novel-m0030-5p	22	TCCGGTCGCTGTGCTCTCGCCT
novel-m0009-3p	21	TTCTGACCGCTCTTGTCGGCT
novel-m0282-3p	21	GACACTGATGATTCTCTGACC
novel-m0361-5p	22	GCATGTGGCTGCCTCTGCTCTG
novel-m0229-5p	23	GTCTAATGATGAGGCGTCTGAAT
novel-m0278-3p	21	GGCGCGATCGGCCGGGGCTGT
novel-m0206-5p	22	TAAGTGGATGTGGAACGTGTGA
novel-m0011-5p	22	CACAGGCAAGAACTCTTAGCTT
novel-m0062-3p	22	TTCTGTCCTTCCTCTGCCCAGA
novel-m0074-5p	22	CGCCCGGGACGCGGGGTGGGGA
novel-m0024-3p	22	TGCGCCCCGCGTCGGCTGCAGA
novel-m0307-3p	22	CAGCAGCTCCGTGGCTCTCTGT
novel-m0388-5p	21	TCTGGATGACTTGTGACTTTC
novel-m0208-3p	22	AGACTGCTTATGCCTGGCCAAT
novel-m0028-3p	20	CTGAGTGGCAGTGGCTGTTT
novel-m0295-5p	24	TGGCTCAGCAACACAGGAAGTGGT
novel-m0386-5p	21	TGTGCCTACGTACACACGTGT
novel-m0172-3p	20	CTCCGTTGTGTCAGACCTAC
novel-m0022-5p	22	TCTGTAGTCCCGGTCACTGGTT
novel-m0283-3p	20	AGATACTTCTGGCTCCCTGC
novel-m0195-3p	22	AGGACTCCACTTGGTGTTGATC
novel-m0368-5p	19	CACAGTATTATTCCATACT
novel-m0043-5p	23	TCCACATCCCTCACAGTTTGGTG
novel-m0160-5p	21	CCAAGACCATACATTAGGTGT
novel-m0176-5p	21	CACGGGGGGCCCGCCAGCGCT
novel-m0299-5p	24	AGAGCGTGCGATGTAGTTTGCAGT
novel-m0192-3p	21	GACTCAGTGGGCACTGACACG
novel-m0360-5p	22	GCAGGTGTATTTTGCTCTTAAC
